# Supplementary material for: Genome-Wide Identification of the Rehmannia glutinosa miRNA Family and Exploration of Their Expression Characteristics Caused by the Replant Disease Formation-Related Principal Factor
Source: Genes (Basel). 2024 Sep 23;15(9):1239. doi: 10.3390/genes15091239 (PMC11431045; doi:10.3390/genes15091239)
Supplement: Supplementary file 1 [file genes-15-01239-s001.zip]

Archive with 1 entries (1 files):
- Supplemental Files-Proofreading.xlsm
