# Supplementary material for: Genome-Wide Identification of the Rehmannia glutinosa miRNA Family and Exploration of Their Expression Characteristics Caused by the Replant Disease Formation-Related Principal Factor
Source: Genes (Basel). 2024 Sep 23;15(9):1239. doi: 10.3390/genes15091239 (PMC11431045; doi:10.3390/genes15091239)
Supplement: Supplementary file 1 [file genes-15-01239-s001.zip › Supplemental Files-Proofreading.xlsm]

## Sheet: Table S1
Supplementary file includes 10 subtables (Table S1-Table S10).
Table S1. Primer sequences of RgmiR398c and target genes, and the construction of the vector in dual-luciferase reporter experiments.
Primer Name	Using	Forward Primer (5’-3’)	Annealing temperature(℃)	Reverse Primer (5’-3’)	Annealing temperature(℃)	Product(bp)
RgCSD1	Used in assay qRT-PCR for Target genes	F:CCACTTACAGGGCCACATTCTAT	60.2	R:CAACGAAAGTAGAGCACGCCA	61.5	181
RgCSD2	Used in assay qRT-PCR for Target genes	F:TTCAGGACCGCACTCCATT	58.3	R:GTGCACAACAACAAATGTACTCAG	57.8	165
RgmiR398c.Rev	Used in the reverse transcription of RgmiR398c	GTCGTATCCAGTGCAGGGTCCGAGGTATTCGCACTGGATACGACCAGGGG
RgmiR398c.qPCR	Used in assay qRT-PCR for RgmiR398c	F:CGCGTGTGTTCTCAGGTCG	60.4	R:AGTGCAGGGTCCGAGGTATT	58.5	50
RgSOD1-TS/RgSOD2-TS	This two oligos were firstly annelaed, then inserted in pGreen-3'UTR-sensor vector	F:ctaggCAGGGGTGCTCTGAGATCACAa		R:ccggtTGTGATCTCAGAGCACCCCTGc
RgmiR398c-Pre.Clo	Used to clone precursor of RgmiR398c	F:AAAAATCCTACAGGGGCGACCT	63.2	R:GGTCCAATAGGGGCGTCATG	59.4	95
pGreen-competitor-RgmiR398c	Used to clone precursor of RgmiR398c that were then linked with pGreen-competitor vector	F:TCATTTGGAGAGGACctcgagAAAAATCCTACAGGGGCGACC	62.1	R:GCATGGCGACTGCAGgaattcGGTCCAATAGGGGCGTCATG	62.3	137

## Sheet: Table S2
Table S2. Statistics of sRNA raw reads, filtered reads, and clean reads generated from different R. glutinosa sRNA libraries.
Samples(count(%))	total_reads	low_quality	3'adapter_null	insert_null	5'adapter_contaminants	polyA/T/G/C	clean_reads
NP1	12629743(100.00%)	819474(6.49%)	56877(0.45%)	35765(0.28%)	13708(0.11%)	349(0.00%)	11210277(88.76%)
NP2	7739312(100.00%)	316405(4.09%)	35037(0.45%)	22409(0.29%)	8993(0.12%)	231(0.00%)	7039540(90.96%)
NP3	12760577(100.00%)	836790(6.56%)	91164(0.71%)	114954(0.90%)	87844(0.69%)	234(0.00%)	8777185(68.78%)
NP4	9661990(100.00%)	414364(4.29%)	69477(0.72%)	91166(0.94%)	70304(0.73%)	163(0.00%)	6741543(69.77%)
NP5	11915848(100.00%)	774934(6.50%)	100039(0.84%)	85037(0.71%)	61384(0.52%)	220(0.00%)	8783171(73.71%)
NP6	8880067(100.00%)	378814(4.27%)	73728(0.83%)	68210(0.77%)	48969(0.55%)	186(0.00%)	6651142(74.90%)
SP1	12837685(100.00%)	847727(6.60%)	89059(0.69%)	13872(0.11%)	72066(0.56%)	215(0.00%)	8156934(63.54%)
SP2	10420385(100.00%)	445393(4.27%)	71268(0.68%)	11394(0.11%)	60844(0.58%)	152(0.00%)	6724356(64.53%)
SP3	13350076(100.00%)	891423(6.68%)	104249(0.78%)	20046(0.15%)	57803(0.43%)	345(0.00%)	10423783(78.08%)
SP4	8913718(100.00%)	388204(4.36%)	69359(0.78%)	13797(0.15%)	40242(0.45%)	237(0.00%)	7108172(79.74%)
SP5	12533934(100.00%)	837708(6.68%)	101324(0.81%)	14350(0.11%)	75654(0.60%)	198(0.00%)	8160536(65.11%)
SP6	10466067(100.00%)	456377(4.36%)	82765(0.79%)	12678(0.12%)	66200(0.63%)	202(0.00%)	6936252(66.27%)
FA1	13120407(100.00%)	846247(6.45%)	121292(0.92%)	101280(0.77%)	69787(0.53%)	203(0.00%)	9209017(70.19%)
FA2	8928330(100.00%)	372813(4.18%)	82281(0.92%)	71608(0.80%)	50707(0.57%)	158(0.00%)	6367633(71.32%)
FA3	13445137(100.00%)	914464(6.80%)	87602(0.65%)	91378(0.68%)	24622(0.18%)	288(0.00%)	11027209(82.02%)
FA4	7956919(100.00%)	352055(4.42%)	51447(0.65%)	58428(0.73%)	15399(0.19%)	178(0.00%)	6674149(83.88%)
FA5	13594835(100.00%)	918277(6.75%)	78303(0.58%)	15663(0.12%)	26223(0.19%)	268(0.00%)	11114871(81.76%)
FA6	8466704(100.00%)	373144(4.41%)	48375(0.57%)	10047(0.12%)	17172(0.20%)	156(0.00%)	7068269(83.48%)
FO1	12354181(100.00%)	805365(6.52%)	73856(0.60%)	5680(0.05%)	99669(0.81%)	222(0.00%)	9950954(80.55%)
FO2	9816651(100.00%)	1272960(12.97%)	63038(0.64%)	3787(0.04%)	75407(0.77%)	195(0.00%)	7353440(74.91%)
FO3	13708082(100.00%)	939286(6.85%)	85026(0.62%)	13401(0.10%)	219208(1.60%)	95(0.00%)	7284735(53.14%)
FO4	17529213(100.00%)	2377623(13.56%)	135778(0.77%)	12485(0.07%)	254833(1.45%)	134(0.00%)	8745997(49.89%)
FO5	13213900(100.00%)	896245(6.78%)	85370(0.65%)	58587(0.44%)	190689(1.44%)	88(0.00%)	6593459(49.90%)
FO6	16785908(100.00%)	2264145(13.49%)	105306(0.63%)	54362(0.32%)	218480(1.30%)	109(0.00%)	7907548(47.11%)
FAFO1	13380396(100.00%)	824238(6.16%)	47852(0.36%)	272225(2.03%)	90339(0.68%)	55(0.00%)	7528047(56.26%)
FAFO2	11785646(100.00%)	496587(4.21%)	43429(0.37%)	241747(2.05%)	82679(0.70%)	38(0.00%)	6711290(56.94%)
FAFO3	13614734(100.00%)	857956(6.30%)	55804(0.41%)	516765(3.80%)	114322(0.84%)	39(0.00%)	6833000(50.19%)
FAFO4	12103890(100.00%)	528799(4.37%)	50064(0.41%)	466919(3.86%)	104562(0.86%)	41(0.00%)	6138074(50.71%)
FAFO5	12199059(100.00%)	754969(6.19%)	48879(0.40%)	162873(1.34%)	32429(0.27%)	67(0.00%)	10141929(83.14%)
FAFO6	8581788(100.00%)	357549(4.17%)	34332(0.40%)	116332(1.36%)	23994(0.28%)	50(0.00%)	7279658(84.83%)

## Sheet: Table S3
TableS3. The annotation of clean reads from R. glutinosa sRNA libraries under different treatments in non-conding sRNA database.
Samples	matched genome		matched rRNA		matched snoRNA		matched snRNA		matched tRNA		matched repase
	Unique	Total	Unique	Total	Unique	Total	Unique	Total	Unique	Total	Unique	Total
NP1	2628380	7649493	50016	694526	2755	11027	3257	434654	3665	44193	36024	178779
NP2	2019215	5950601	46368	631877	2841	12072	3670	356392	3523	37226	37725	246783
NP3	2049142	5984393	47001	618289	2890	11413	3578	345840	3532	35615	36408	225589
NP4	1797197	4790139	40838	437891	1983	6962	2362	274629	2897	27410	24387	111521
NP5	1620702	4551113	41392	491557	2285	9289	2897	270770	2959	28014	29831	186787
NP6	1626429	4513060	41485	473200	2264	8715	2814	259209	2878	26552	28501	169715
SP1	1262504	3845474	61436	992972	2876	15198	4047	251542	5948	93658	21308	47925
SP2	1563280	4614406	79782	1218923	2875	13627	4038	203006	6938	243874	18863	41802
SP3	1326846	3795881	65029	959089	2824	15082	3838	197760	6115	121024	20244	45182
SP4	1072350	3157828	56865	826244	2532	12387	3430	205706	5384	74983	18185	39459
SP5	1141271	3134528	68389	834664	2177	9427	3227	136476	5797	162104	13599	28227
SP6	1156405	3206480	60983	818714	2478	12681	3414	164000	5498	99419	17497	38766
FA1	1983843	6479937	53368	924275	2897	12431	3318	428041	3786	39201	34770	169788
FA2	2365558	7835357	54449	970994	2941	12321	3358	520569	3989	42575	36709	184492
FA3	2440529	7835264	53819	951961	2941	13092	3365	510210	4053	43985	36738	175617
FA4	1463042	4469709	45738	646252	2175	8532	2621	294277	3022	26560	25194	117149
FA5	1574161	4721939	44258	594189	2079	7394	2286	311978	2994	25024	24129	109862
FA6	1686604	4967511	44712	613810	2126	8272	2452	321911	3074	27408	24918	111488
FO1	1273560	3529339	67920	1021620	1603	5345	2152	103396	5590	79705	13142	32079
FO2	764288	2351452	50229	760816	1460	5205	1905	105299	4309	31291	12372	36196
FO3	623460	1976778	45778	683705	1391	5211	1857	95764	3966	25375	11853	33624
FO4	997939	2649988	60272	761459	1310	3983	1648	78550	4684	57770	10173	23524
FO5	872604	2858552	54654	929182	1598	6224	2038	130894	4643	37720	14021	42465
FO6	711099	2394956	49569	822777	1572	6075	2049	114070	4372	30720	13373	38453
FAFO1	512129	1908572	43936	721689	1478	7246	1864	110883	3359	26722	10642	41333
FAFO2	427315	1590526	42733	652848	1363	6815	1721	83902	3146	23350	9536	34322
FAFO3	791035	2891684	56435	1013666	1645	7860	2134	149930	4060	56373	11212	37877
FAFO4	463684	1687112	42004	643822	1364	6401	1732	97616	3117	22968	9411	36230
FAFO5	387094	1420907	40762	590723	1278	6298	1549	74530	2897	20415	8669	30962
FAFO6	603841	2064937	49210	730612	1273	5457	1672	106138	3317	39094	8357	26519

## Sheet: Table S4
Table S4. R. glutinosa miRNA family (RgmiRNAs) identified in the genome of R. glutinosa.
These miRNAs have been further filtered in accordance with the threshold of their abundance.
Herein, only miRNAs with a read count of mature miRNA or its miRNA* exceeding 100 reads at least three samples were retained.
miRNA famaily	Numbers of members	Member_ID	Chr_ID	Strand	Precursor_Start	Precursor_End	Mature_Seq	Star_Seq	Precursor_Seq	Fold_Structure	MFE	Mature_ARM	matureHomo	starHomo	Flag
miRN9	3	miRN9c	JABTTQ020002888.1	-	244687	244783	TTATACATTGAAACGGCGGTTG	ACCGCCTTTCAATGTATAACG	TTTTCATTCTGTTATACATTGAAACGGCGGTTGAGAAGTGGTAGCTACGAGTCATCCTCCATCTCCACCGCCTTTCAATGTATAACGAGATGGATTT	..((((((.(((((((((((((((.((((((.((((((.(((.(((...))).)))))...)))).))))))))))))))))))))).))))))...	-42.2	Five	NA	NA	Novel
		miRN9b	CM071926.1	-	141347389	141347491	TTATACATTGAAACGGCGGTTG	ACCGCCTTTCAATGTATAACG	TTTTCATTCTGTTATACATTGAAACGGCGGTTGAGAAATGGTGGCTACGAGTCATCCCATCTCCCCATCTCCACCGCCTTTCAATGTATAACGAGATGGATTT	..((((((.(((((((((((((((.((((((.((((.(((((((((...)))))..)))).......)))).))))))))))))))))))))).))))))...	-43.9	Five	NA	NA	Novel
		miRN9a	CM071926.1	-	140766094	140766190	TTATACATTGAAACGGCGGTTG	ACCGCCTTTCAATGTATAACG	TTTTCATTCTGTTATACATTGAAACGGCGGTTGAGAAGTGGTAGCTACGAGTCATCCTCCATCTCCACCGCCTTTCAATGTATAACGAGATGGATTT	..((((((.(((((((((((((((.((((((.((((((.(((.(((...))).)))))...)))).))))))))))))))))))))).))))))...	-42.2	Five	NA	NA	Novel
miRN8	1	miRN8	CM071925.1	-	86185265	86185361	TTGATCCAagggtatagaacc	tactATACCGTTGgatcaaca	ctacccacttgggtactATACCGTTGgatcaacacacacacacacacacatccacataggTGTGTGTTGATCCAagggtatagaacccacttgggta	.((((((..(((((.(((((((.((((((((((((((((....................)))))))))))))))).))))))).)))))..))))))	-56.3	Three	NA	NA	Novel
miRN7	1	miRN7	CM071925.1	-	4581045	4581145	TGAGATCTTCGGGGAACACGCC	CGTCTCCCTGGGGGTTGTCAAC	cCTGTCTCTTCCACCGTCTCCCTGGGGGTTGTCAACTCATTCCAATGTAGTGCCCATCCAAAGGATAAATGAGATCTTCGGGGAACACGCCGGGAAACATC	..(((...((((..(((.((((((((((((.(((((((((....))).)))....((((...))))...)))))))))))))))..)))..)))).)))..	-25.2	Three	NA	NA	Novel
miRN6	1	miRN6	CM071924.1	-	80613026	80613112	CCGGCGTCGTCATTGCACCAC	GGTGCAATGGGGGACGCCGAGA	TGGTTGTTTGTGGTGCAATGGGGGACGCCGAGATGGTGCAGTTTCTGCAGTCCAACCCGGCGTCGTCATTGCACCACTGACAACCAT	((((((((.((((((((((((..(((((((.(.((((((((...)))))..))).).))))))).)))))))))))).)))))))).	-55.2	Three	NA	NA	Novel
miRN5	1	miRN5	CM071924.1	-	61353234	61353479	CACACGATGAGTCGTCATCTTG	agatgaCGACTCATTGTGTGTT	GACCCCAAAACACACGATGAGTCGTCATCTTGATGTTATAAAGATATGATTCGTGAACTTCAAAATCTTGAAGTGAGCTCATTGACGAACAACAAGTTTTGGTTGCCCTAAAGTCTACTCCAGGTAGCGACCTTAGACGGCCAAAACTTGTTGTTCGTTAGTGAGCTCACTTCCAAAGATTTTGAAGTTCACTTAATCATATCtttcatcacatcaagatgaCGACTCATTGTGTGTTTTGGGTCA	(((((.((((((((((((((((((((((((((((((.((((((((((((((.(((((((((((((((((((((((((((((((((((((((((((((((((((((..((((.(((((((...))))..))).)))).))))))))))))))))))))))))))))))))))))..)))))))))))))))))..)))))))))))).)).))))))))))))))))))))))))))))))))))).	-163.8	Five	NA	NA	Novel
miRN44	1	miRN44	JABTTQ020002924.1	-	226381	226704	ctgggagaacaagattctggct	ccagaatcttgttctcccatag	gtttctttactagccagaatcttgttctcccatagaattcttctctttgtcatGAAAaattcctctgcaaatcctgttgttgatcctgtcattgaattcagaaggaaagatccatttgctgaattttggagaaacttgaatggatacttgagatgtctagaacgagattttgggacattatgtccATTCAAGTGTTTCTAGAATCAGCAAATGGATATCTCCTTCTAaattcaatgacaggatcaacaacaggatttgcagaggaacttttcgagacaaagagaaaaattctctgggagaacaagattctggctagcaaagaaa	.(((((((.(((((((((((((((((((((((.((((((.(((((((((((.((((((.(((((((((((((((((((((((((((((((((((((((.(((((((...(((((((((((((.(((((((((.(((((((((((((((((((((.((......)).))))))))......))))))))))))).))))))))))))))))))))))...))))))).))))))))))))))))))))))))))))))))))))))).)))))).))))))))))).)))))).))))))))))))))))))))))).)))))))	-214	Three	NA	NA	Novel
miRN43	1	miRN43	JABTTQ020002581.1	+	282447	282578	TTCACGCTTATCTGCTTTCtc	gagagcAGAATGGCGTAAAAT	gagagcAGAATGGCGTAAAATAGACTTGTGGGTGGGAGAATCTTCGAATCGCACTACTTGGTTTGGTTGCTAAGGTTCTTCGCGTGATTCGTACGGTCTATTTCACGCTTATCTGCTTTCtccactctctct	(((((((((..(((((.(((((((((.(((.(((((((((((((.((((((.(((....))).))))).).)))))))))).)).....).)))))))))))).)))))..)))))))))............	-47.8	Three	NA	NA	Novel
miRN3f	1	miRN3f	JABTTQ020001883.1	+	104360	104537	catCGTAGATCTAATGACACTA	GTGTTGCCAGATTTAATGACTC	attataaataacatCGTAGATCTAATGACACTATACATAGGGACAATCGTCAATTTAATAACCTCTAATTAAAAAGCattacaaatttcaaatttaggATGCAAAATATGAATAGTGTAACCAATTTAATGACAGAAATTATAAAAGTGTTGCCAGATTTAATGACTCAAATTCTTAA	.............((((((((((..(((((((.........(((....)))......((((..(((.((((((.....(((((...((((.((((.(....).)))).))))...)))))....))))))...)))..))))...)))))))..)))))).)))).............	-21.8	Five	NA	NA	Novel
miRN3	3	miRN3e	JABTTQ020000556.1	+	317760	317936	catCGTAGATCTAATGACACTA	GTGTTGCCAGATTTAATGACTC	attataaataacatCGTAGATCTAATGACACTATACATAGGACAATCGTCAATTTAATAACCTCTAATTAAAAAGCattacaaatttcaaatttaggATGCAAAATATGAATAGTGTAACCAATTTAATGACATAAATTATAAAAGTGTTGCCAGATTTAATGACTCAAATTCTTAA	.............((((((((((..(((((((........(((....)))..((((((........)))))).....(((((...((((.((((.(....).)))).))))...)))))..((((((......)))))).....)))))))..)))))).)))).............	-21.5	Five	NA	NA	Novel
		miRN3d	JABTTQ020000451.1	-	32191	32367	catCGTAGATCTAATGACACTA	GTGTTGCCAGATTTAATGACTC	attataaataacatCGTAGATCTAATGACACTATACATAGGGACAATCGTCAATTTAATAACCTCTAATTAAAAAGCattacaaatttcaaatttaggATGCAAAATATGAATAGTGTAACCAATTTAATGACGAAATTATAAAAGTGTTGCCAGATTTAATGACTCAAATTCTTAA	.............((((((((((..(((((((....((((......((((((.((((((........)))))).....(((((...((((.((((.(....).)))).))))...))))).........))))))..))))...)))))))..)))))).)))).............	-22.6	Five	NA	NA	Novel
		miRN3b	CM071936.1	-	78596057	78596234	catCGTAGATCTAATGACACTA	GTGTTGCCAGATTTAATGACTC	attataaataacatCGTAGATCTAATGACACTATACATAGGGACAATCGTCAATTTAATAACCTCTAATTAAAAAGCattacaaatttcaaatttaggATGCAAAATATGAATAGTGTAACCAATTTAATGACATAAATTATAAAAGTGTTGCCAGATTTAATGACTCAAATTCTTAA	.............((((((((((..(((((((.........(((....)))..((((((........)))))).....(((((...((((.((((.(....).)))).))))...)))))..((((((......)))))).....)))))))..)))))).)))).............	-21.5	Five	NA	NA	Novel
miRN37	1	miRN37	JABTTQ020002078.1	+	195255	195342	tactATACCgttggatcaaca	TTGATCCAAGGGTATAGAACT	cccaagtgggtactATACCgttggatcaacacatacacacacatccatATGAGTGTGTGTTGATCCAAGGGTATAGAACTCACTTGAA	..(((((((((.(((((((.((((((((((((((((.((..........)).)))))))))))))))).))))))).)))))))))..	-51.4	Five	NA	NA	Novel
miRN35	2	miRN35b	JABTTQ020001872.1	+	46161	46408	AGGCTTGGGCTGGGAAATAGC	TGTTTCCCAGCCCAAGCTTGA	CTGTGGAATCAGGCTTGGGCTGGGAAATAGCAGTGGGTTTGGATTATATTCAGTTACTGGAATCCCCAAGTTGCAGATATCTCTGGAAGGGTGAATGACGCCGAATACTCTCCCGGCTTAACCACACGCGAAGCAGTTACATTGTTTCACATTAGGAGAAGGCCTCATTATGGCCATATTCCCATACAAACAAAGAGCATCATCATCCAATCCACTACTGTTTCCCAGCCCAAGCTTGATTTAACGGG	((((.(((((((((((((((((((((((((.((((((((.((((....(((((...))))).(((((...((.((((....)))).))))).)).....((((..........))))..........(.((((((((...)))))))).)....((((..((((.......))))...))))............((......)))))))))))))).))))))))))))))))))))))))).)))).	-99	Five	NA	NA	Novel
		miRN35a	JABTTQ020001870.1	-	35402	35707	AGGCTTGGGCTGGGAAATAGC	TGTTTCCCAGCCCAAGCTTGA	CTGTGGAATCAGGCTTGGGCTGGGAAATAGCAGTGAGTTTGGACTATATTCAGTTACTGGAATCCCCAAATTGCAGATATCACTGGAAGGGTGAATGGCGCCGAATACTCTCCCAGCTTAACCACACGCGAAGCAGTTACATTGTTTCACATTAGGAGAAGGCGAATACTCTCCCAGCTTAACCACTCGCGAAGCAGTTACATTGTTTCACATTAGGAGAAGGCCTCATTATGGCCATATTCCCATACAAACAAAGAGCATCATCCAATCCACTGCTGTTTCCCAGCCCAAGCTTGATTTAACGGG	((((.((((((((((((((((((((((((((((((.(.(((((..((.(((.....(((.(((......))).)))......((((.((((((.....((((......(((((..((..........))((((((((...))))))))......))))).))))..)))))).))))...........(.((((((((...)))))))).)....((((..((((.......))))...))))............))).))..))))).))))))))))))))))))))))))))))))).)))).	-115.9	Five	NA	NA	Novel
miRN31	3	miRN31c	JABTTQ020001259.1	-	156092	156275	TCCAAAGTCACCAACACACTG	GCGTGTTGGTGGCTTTGATGC	CGATTATTGCAGCGTGTTGGTGGCTTTGATGCGGCGGTTCAACGGCATGGCTACCACTATTTGTGGCATCAAAATCCCACCGTTGATTAATTTCCCACGGATGTGATCTTGATACCATCAATCTTTGTGGCGGCACTGCGTTGGCGAAAGAGCTCCAAAGTCACCAACACACTGTCATATTCGC	(((.(((.((((.(((((((((((((((..((..((..((((((.((..(((.((((...((((((.(((((.(((.((((((.((......))..)))).)).))).))))).))).))).....)))).)))..)))))))))).....))..))))))))))))))).)))).))).))).	-73.8	Three	NA	NA	Novel
		miRN31b	JABTTQ020001256.1	+	449207	449389	TCCAAAGTCACCAACACACTG	GCGTGTTGGTGGCTTTGATGC	ACGATTATTGCAGCGTGTTGGTGGCTTTGATGCGGCGGCTCAACGGCAGAGCTACCACTATTGGTGGTATCAAAATCCCACCGTTGATTAATTTCCCACAGATGTGATCTTGATACCATCAATGGTGGCGGCGCTGCGGTGGCCGAAAGAGCTCCAAAGTCACCAACACACTGTCATATTCGC	.(((.(((.((((.(((((((((((((((..((..(((((..((.((((.(((.(((((((((((((((((((.(((.(((.((.((......))..)).).)).))).))))))))))))))))))).))).)))).))))))).....))..))))))))))))))).)))).))).))).	-94.9	Three	NA	NA	Novel
		miRN31a	JABTTQ020001254.1	+	29621	29805	TCCAAAGTCACCAACACACTG	GCGTGTTGGTGGCTTTGATGC	ACGATTATTGCAGCGTGTTGGTGGCTTTGATGCGGCGGCTCAACGGCAGAGCTACCACTATTGGTGGTATCAAAATCCCACCGTTGATTAATTTCCCACAGATGTGATCTTGATACCATCAATGGTGGCGGCGCTGCGGTGGCCGAAAAAGAGCTCCAAAGTCACCAACACACTGTCATATTCGC	.(((.(((.((((.(((((((((((((((..((..(((((..((.((((.(((.(((((((((((((((((((.(((.(((.((.((......))..)).).)).))).))))))))))))))))))).))).)))).))))))).......))..))))))))))))))).)))).))).))).	-93.4	Three	NA	NA	Novel
miRN30	1	miRN30	JABTTQ020000848.1	+	9856	9999	ATAGGGATGATATGATTCAAT	CGAATCTTAGACTTCCTGTTC	TCGGTCCAAATATAGGGATGATATGATTCAATCTGCTGCCGACTCATTCATCCAAATGCCGAGTAGCTACTGGATTTACTCGAGTAACTGAGTGAATGATGCGGGAGTCAAGTCGAATCTTAGACTTCCTGTTCTTGGACTGAA	(((((((((..(((((((...((.(((((.((.((((.(((..((((((((.((..((((((((((.........))))))).)))..)).))))))))..))).)).)).)).))))).))...)))))))..))))))))).	-57.4	Five	NA	NA	Novel
miRN29	2	miRN29b	JABTTQ020000757.1	+	184485	184570	GAGATGATGCCCGTTGGATTGG	AATCCAACGGCATCATTTCTC	CTACGCAGGAGAGATGATGCCCGTTGGATTGGATGATATCATGATCGAAAATTCCAATCCAACGGCATCATTTCTCCTACGTTGGA	(((((.(((((((((((((((.(((((((((((((((......)))).....)))))))))))))))))))))))))).)).))).	-47.8	Five	NA	NA	Novel
		miRN29a	JABTTQ020000756.1	+	298125	298210	GAGATGATGCCCGTTGGATTGG	AATCCAACGGCATCATTTCTC	CTACGCAGGAGAGATGATGCCCGTTGGATTGGATGATATCATGATCGAAAATTCCAATCCAACGGCATCATTTCTCCTACGTTGGA	(((((.(((((((((((((((.(((((((((((((((......)))).....)))))))))))))))))))))))))).)).))).	-47.8	Five	NA	NA	Novel
miRN28	1	miRN28	JABTTQ020000736.1	-	97302	97394	GGTGCAATGGGAGACGCCGAGA	CCGGCGTCATCATTGCACCAC	TGGTTGTTTGTGGTGCAATGGGAGACGCCGAGATGGTTACTCTTTTACAAGTCCAGCCCGGCCCGGCGTCATCATTGCACCACTGACAACCAT	((((((((.((((((((((((..(((((((.(..((((...(((....)))...))))...).))))))).)))))))))))).)))))))).	-49.2	Five	NA	NA	Novel
miRN2	2	miRN26b	JABTTQ020000337.1	+	224438	224515	CAAATTGGTATTGATCTaggtt	tctagcCCTGATaccaatttaaa	TATTGTGTTCCAAATTGGTATTGATCTaggttatattaaatatttaatctagcCCTGATaccaatttaaataaaatat	((((.((((..((((((((((((..((((((((.((.....)).))))))))..).))))))))))).)))).)))).	-18.2	Five	NA	NA	Novel
		miRN26a	JABTTQ020000153.1	+	128589	128666	CAAATTGGTATTGATCTaggtt	tctagctctgataccaatttaaa	TATTGTGTTTCAAATTGGTATTGATCTaggttatattaaatatttaatctagctctgataccaatttaaataaaatat	((((.(((((.(((((((((((((.((((((((.((.....)).)))))))).)).)))))))))))))))).)))).	-22.5	Five	NA	NA	Novel
miRN24	1	miRN24	CM071937.1	+	45580770	45581004	ATCCATGGGACGAGTAGGTCC	ACCTGCTAGTCCCATGGATCA	TGAGTATGCGATCCATGGGACGAGTAGGTCCCAACGCCGGAACAAGAAGTGGGGAATTCCTCCCAGCTTTCTggacctcttcttcttcttgttcctcgttTTGTGCTTCCTCTTCATATGGATCAACATATCAGTCCCTGGGAGCAGGACATTCGGATTCCCCACTTGTTCCGATGCTAGGACCTGCTAGTCCCATGGATCATCCCGGTCCGAGATCAATACCGTCCATGCTCAA	((((((((.((((((((((((.(((((((((...((.(((((((...((((((((((((...((((....))))............(((((((((((....(((...(((.........)))...))).....).....)))))))))).....))))))))))))))))))).))...))))))))).))))))))))))....((((...........))))..)))))))).	-99.7	Five	NA	NA	Novel
miRN20	1	miRN20	CM071936.1	+	21935388	21935471	AACGGGTGTAGTGTTTTTGCCT	GAAGATGCCTTTGCTTGTTTA	GTCGCACGGGAGGAAGATGCCTTTGCTTGTTTAGCCCCTAAATTAGAAGTTGAACGGGTGTAGTGTTTTTGCCTTTCCTAGTAT	.......((((((.(((.((((.((((((((((((..(((...)))..)))))))))))).)).)).))).)))))).......	-22.5	Three	NA	NA	Novel
miRN19	3	miRN19c	JABTTQ020002584.1	-	119821	119966	TTCACGCTTATCTGCTTtctc	gagagcAGAATGGCGTAAAAT	aagagaagagaagagagagcAGAATGGCGTAAAATAGACCTGTGGGTGGGAGAATCTTCGAATCGCACTACTTGGTTTGGTTGCTAAGGTTCTTCGCGTGATTCGTACGGTCTATTTCACGCTTATCTGCTTtctccactctctct	.(((((.(((..(((((((((((..(((((.(((((((((.(((.(((((((((((((.((((((.(((....))).))))).).)))))))))).)).....).)))))))))))).)))))..)))))))))))..))))))))	-63.6	Three	NA	NA	Novel
		miRN19b	JABTTQ020002582.1	-	94609	94754	TTCACGCTTATCTGCTTtctc	gagagcAGAATGGCGTAAAAT	aagagaagagaagagagagcAGAATGGCGTAAAATAGACCTGTGGGTGGGAGAATCTTCGAATCGCACTACTTGGTTTGGTTGCTAAGGTTCTTCGCGTGATTCGTACGGTCTATTTCACGCTTATCTGCTTtctccactctctct	.(((((.(((..(((((((((((..(((((.(((((((((.(((.(((((((((((((.((((((.(((....))).))))).).)))))))))).)).....).)))))))))))).)))))..)))))))))))..))))))))	-63.6	Three	NA	NA	Novel
		miRN19a	CM071934.1	-	94388061	94388206	TTCACGCTTATCTGCTTtctc	gagagcAGAATGGCGTAAAAT	aagagaagagaagagagagcAGAATGGCGTAAAATAGACCTGTGGGTGGGAGAATCTTCGAATCGCACTACTTGGTTTGGTTGCTAAGGTTCTTCGCGTGATTCGTACGGTCTATTTCACGCTTATCTGCTTtctccactctctct	.(((((.(((..(((((((((((..(((((.(((((((((.(((.(((((((((((((.((((((.(((....))).))))).).)))))))))).)).....).)))))))))))).)))))..)))))))))))..))))))))	-63.6	Three	NA	NA	Novel
miRN18	1	miRN18	CM071934.1	+	90668986	90669065	CTTCGGCACCACGCACAGGCTG	gccgtgcgtggttgCGAACCT	TCCTGGTCTTCTTCGGCACCACGCACAGGCTGCTCGTGcatggacgcacgggccgtgcgtggttgCGAACCTGATTCCCC	....((((...((((..(((((((((.((((...(((((......))))))))))))))))))..))))...))))....	-37.2	Five	NA	NA	Novel
miRN16	4	miRN16d	JABTTQ020002228.1	-	730844	730935	TAAGTAATGCAAATCAACGACC	CTGTTGATTTGCATTACTTTTC	TATGCAGAGATAAGTAATGCAAATCAACGACCCAGAAATATCAATTTGTTGGTCATTTTGGGCTGTTGATTTGCATTACTTTTCCTTGCATC	.((((((.((.((((((((((((((((((.(((((((..(((((....)))))..))))))).)))))))))))))))))).)).)))))).	-45.2	Five	NA	NA	Novel
		miRN16c	CM071932.1	+	75548094	75548185	TAAGTAATGCAAATCAACGACC	CTGTTGATTTGCATTACTATTC	TATGCAGAGATAAGTAATGCAAATCAACGACCCAGAAATATCAATTTGTTGGTCATTTTGGGCTGTTGATTTGCATTACTATTCCTTGCATC	.((((((.((..(((((((((((((((((.(((((((..(((((....)))))..))))))).)))))))))))))))))..)).)))))).	-43.5	Five	NA	NA	Novel
		miRN16b	CM071932.1	+	75113988	75114081	TAAGTAATGCAAATCAACGACC	CTGTTGATTTGCATTACTTTT	TTATGCAGAGATAAGTAATGCAAATCAACGACCCAGAAATATCAATTTGTTGGTCATTTTGGGCTGTTGATTTGCATTACTTTTCCTTGCATCA	..((((((.((.((((((((((((((((((.(((((((..(((((....)))))..))))))).)))))))))))))))))).)).))))))..	-45.2	Five	NA	NA	Novel
		miRN16a	CM071932.1	-	72764468	72764559	TAAGTAATGCAAATCAACGACC	CTGTTGATTTGCATTACTTTTC	TATGCAGAGATAAGTAATGCAAATCAACGACCCAGAAATATCAATTTGTTGGTCATTTTGGGCTGTTGATTTGCATTACTTTTCCTTGCATC	.((((((.((.((((((((((((((((((.(((((((..(((((....)))))..))))))).)))))))))))))))))).)).)))))).	-45.2	Five	NA	NA	Novel
miRN13	1	miRN13	CM071930.1	+	35628759	35629012	ATGCCCAATATCGTCGCGATTT	atcgaataacgaattggggtTT	AATGGACAAAATGCCCAATATCGTCGCGATTTGGACGCATACAATAAGTGGGTAGATCAGGATAGGAGTGCGCGTTATACTATGTTGAGCTGCATGCAtgactaggggtgttcatttttcgaatggatccgaaattcgattcggttcgaattttagtttcgaattaggatttttgaatttgaatcgaatttgaatcaactcgaatttgaatatgaatatttgaatcgaataacgaattggggtTTTTTTCATtc	((((((.(((((.((((((.((((..((((((((((((.........(((.((((.((((.((((..............)))).)))).))))...)))........))))))....(((((((.((..(((...)))..)).))))))).(((((.((((((........)))))).)))))((((((((((......))))))))))............))))))....))))))))))))))).)))))).	-67.7	Five	NA	NA	Novel
miRN12	1	miRN12	CM071930.1	-	16832564	16832808	AGAGATCGAACAGACTAAGCCT	GCTTAGTCTGTTTGATCTTTCC	GATGCTTAGGAGAGATCGAACAGACTAAGCCTGATGTTTATACGAATGAGTATAGCAAATAACAAGAAGTCTATCCTTCCTCACACTGAAAGTTCTAGGAACTTATGAAATTAGTGTGGGAACGCTCTCTACTAATTTCATGGATTCCTTAGCACTTAAGTGTGAGGAAGATAGActtgatgttgtttgctataCTCATTCGCATAAACTTCAAGCTTAGTCTGTTTGATCTTTCCCAAGCATTA	(((((((.((((((((((((((((((((((.(((.((((((.((((((((((((((((((((((..(((((((((.(((((((((((..((((.(((((((.((((((((((((((.((((....)))))))))))))))))).)))).))).)))).))))))))))))))))))))..)))))))))))))))))))))).)))))).))).)))))))))))))))))))))).))))))).	-151.8	Five	NA	NA	Novel
miRN11	3	miRN11c	JABTTQ020001091.1	+	17146	17238	TAAAATGAGACCGAAGCTGCC	CAGCTTCAGTCTCATTTTAAT	CAGCTTCAGTCTCATTTTAATTAGCCGCAGGAGCCAATAAATGAGAGGCTCCTGTTGCCGACTAAAATGAGACCGAAGCTGCCCAAAGAGAAA	(((((((.(((((((((((.((.((.(((((((((...........))))))))).)).)).))))))))))).)))))))............	-45.7	Three	NA	NA	Novel
		miRN11b	JABTTQ020001051.1	-	317906	318009	TAAAATGAGACCGAAGCTGCC	CAGCTTCAGTCTCATTTTAAT	TAATCTTTCAGCAGCTTCAGTCTCATTTTAATTAGCCGCAGGAGCCAATAAATGAGAGGCTCCTGTTGCCGACTAAAATGAGACCGAAGCTGCCCAAAGAGAAA	...(((((..((((((((.(((((((((((.((.((.(((((((((...........))))))))).)).)).))))))))))).))))))))..)))))....	-53.4	Three	NA	NA	Novel
		miRN11a	CM071929.1	-	33157568	33157671	TAAAATGAGACCGAAGCTGCC	CAGCTTCAGTCTCATTTTAAT	TAATCTTTCAGCAGCTTCAGTCTCATTTTAATTAGCCGCAGGAGCCAATAAATGAGAGGCTCCTGTTGCCGACTAAAATGAGACCGAAGCTGCCCAAAGAGAAA	...(((((..((((((((.(((((((((((.((.((.(((((((((...........))))))))).)).)).))))))))))).))))))))..)))))....	-53.4	Three	NA	NA	Novel
miRN10	1	miRN10	CM071927.1	-	33343754	33343873	CCGGTGGATTTTGAATGTTCC	AACGTTCAAAATCCACCGGAA	CATTTTCACCGAAACGTTCAAAATCCACCGGAAATTGGCATATAAATCGCATTTATTTCCGACGATTTTTGGGAATCATGTGCTAATTTCCGGTGGATTTTGAATGTTCCAGTGAAAATA	.((((((((.(.(((((((((((((((((((((((((((((((...........((((((((......)))))))).))))))))))))))))))))))))))))))).).)))))))).	-60	Three	NA	NA	Novel
miR827	3	miR827c	JABTTQ020003483.1	+	899727	899820	TTTGTTGATGGTCATCTAATT	TTAGATGATCATCAACAAACA	CCATGAATGTGTTTGTTGATGGTCATCTAATTAGATGATCATATCAACATTTTTGGTTATAAATTAGATGATCATCAACAAACATGTTCGTAGC	..((((((((((((((((((((((((((((((..(((((((............))))))).))))))))))))))))))))))))))))))...	-45.4	Five	miR827	miR827	Known
		miR827b	JABTTQ020003482.1	-	634337	634431	TTTGTTGATGGTCATCTAATT	TTAGATGATCATCAACAAACA	CCATGAATGTGTTTGTTGATGGTCATCTAATTAGATGATCATATCAACATTTTTTGGTTATAAATTAGATGATCATCAACAAACATGTTCGTAAG	..((((((((((((((((((((((((((((((..(((((((.............))))))).))))))))))))))))))))))))))))))...	-45.3	Five	miR827	miR827	Known
		miR827a	JABTTQ020001569.1	-	336855	336949	TTTGTTGATGGTCATCTAATT	TTAGATGATCATCAACAAACA	CCATGAATGTGTTTGTTGATGGTCATCTAATTAGATGATCATATCAACATTTTTTGGTTATAAATTAGATGATCATCAACAAACATGTTCATAGC	..((((((((((((((((((((((((((((((..(((((((.............))))))).))))))))))))))))))))))))))))))...	-45.7	Five	miR827	miR827	Known
miR7972	2	miR7972b	JABTTQ020002293.1	-	265419	265617	TTGTCAGGCTTGTTATTCTCC	AGAATTTCAAGCTTGACAAAT	TGAATCGAAGGAGAATTTCAAGCTTGACAAATACGTCTTTCATGGCGTCCAACCCAAACCAGTCTTCCTTTATGTGGAAAGGGTAAACAAAGGAAGAAAGGATACACAAAAGACTAGCAAAATAGTCCACAATACTCTTTCCGCTATTTTTAAGGGAGTCAGTCTTATTTGTCAGGCTTGTTATTCTCCTTCGATGGCG	...(((((((((((((..(((((((((((((((((((......))))..............(.(((((((...((((((((((((..............(......)....(((((......))))).....)))))))))))).......))))))).).....)))))))))))))))..)))))))))))))....	-72.4	Three	miR7972	NA	Known
		miR7972a	CM071933.1	-	19537009	19537207	TTGTCAGGCTTGTTATTCTCC	AGAATTTCAAGCTTGACAAAT	TGAATCGAAGGAGAATTTCAAGCTTGACAAATACGTCTTCCATGGCGTCCGTCCCAAACCAGTCTTCCTATATGTGGAAAGGGTACACAAAGGAAGAAAGGATACACAAAAGACTAGCAAAATAGTCCACAATActctttccaccatttttaaGGGAGTCAGTCTTATTTGTCAGGCTTGTTATTCTCCTTCGATGGCG	...(((((((((((((..(((((((((((((((((((......))))...........((..(((((((...((((.........)))).)))))))..))..........(((((......)))))......(((((((............)))))))......)))))))))))))))..)))))))))))))....	-70.8	Three	miR7972	NA	Known
miR7803	9	miR7803s	JABTTQ020003339.1	+	891145	891273	tggatgattgataCGTGTATT	tacacgtgtcaatcatccaca	tccaaccgtgtggatgattgataCGTGTATTGtgcttaccatattagaaccctacaatttatgtttgatttatacttgaaaataaacatggtaagtgcaatacacgtgtcaatcatccacacgattgaa	..(((.((((((((((((((((((((((((((((((((((((..(((....)))........(((((.((((....))))..))))))))))))))))))))))))))))))))))))))))).)))..	-63.5	Five	miR7803	NA	Probable
		miR7803r	JABTTQ020003201.1	-	439878	440007	tggatgattgatacgtgtatt	tacacgtgtcaatcatccaca	tccaaccgtgtggatgattgatacgtgtattacacttaccatattagaaccccacaatttatgcttgatttatgctttaaaataaacatggtaagtgtaatacacgtgtcaatcatccacacggttggaa	((((((((((((((((((((((((((((((((((((((((((...............(((((..((((........)))).))))).)))))))))))))))))))))))))))))))))))))))))).	-74	Five	miR7803	NA	Probable
		miR7803n	JABTTQ020001631.1	-	172603	172755	tggatgattgatacgtgtatt	tacacgtgtcaatcatccaca	caaaatcgtgtggatgattgatacgtgtattacacttaccatgttaattttcaagcataaatcaagcagaaattgtggGATTCTAAAAttgtaagtgtaatacacgtgtcaatcatccacacagttgaaataggagatgaaacacgattttgg	(((((((((((((((((((((((((((((((((((((((.(((((........))))).((((..(((.....)))..))))........)))))))))))))))))))))))))))))))).(((..............)))..))))))).	-62.8	Five	miR7803	NA	Probable
		miR7803m	JABTTQ020001258.1	+	190493	190611	TGGATGATTGatacgtgtatt	tacacgtgtcaatcatccaca	tccaattgTGTGGATGATTGatacgtgtattacacttatcaTATTAGAACcgcacaatttatgcttgaaaataaacatggtaagtgcaatacacgtgtcaatcatccacacagttagaa	((.((((((((((((((((((((((((((((.((((((((((.(((.....(((.......))).......)))..)))))))))).)))))))))))))))))))))))))))).)).	-57.7	Five	miR7803	NA	Probable
		miR7803h	CM071929.1	+	32335560	32335689	tggatgattgatacgtgtatt	tacacgtgtcaatcatccaca	tccaaccgtgtggatgattgatacgtgtattacacttaccattttagaaccctacaatttatgcttgatttatgcttggaaattaacatggtaagtgtaatacacgtgtcaatcatccacacagttggaa	((((((.(((((((((((((((((((((((((((((((((((.((((...((....((..((.....))..))....))...)))).))))))))))))))))))))))))))))))))))).)))))).	-71.7	Five	miR7803	NA	Probable
		miR7803g	CM071928.1	-	60677690	60677822	tggatgattgatacgtgtatt	tacacgtgtcaatcatccaca	tccaaccgtgtggatgattgatacgtgtattacacttaccatattagaaccccacaatttatgtttgatttatatatgcttgaaaataaaatggtaagtgtaatacacgtgtcaatcatccacacggttggaa	((((((((((((((((((((((((((((((((((((((((((.(((........((...(((((.......)))))))........))).)))))))))))))))))))))))))))))))))))))))))).	-76.1	Five	miR7803	NA	Probable
		miR7803c	CM071927.1	+	30270680	30270809	tggatgattgatacgtgtatt	tacacgtgtcaatcatccaca	tccaaccgtgtggatgattgatacgtgtattacacttaccatattagaaccccacaatttatgcttaatttatgcttgaaaataaacatggtaagtgtaatacacgtgtcaatcatccacacggttggaa	((((((((((((((((((((((((((((((((((((((((((.(((...........((((.((.........)).))))..)))..)))))))))))))))))))))))))))))))))))))))))).	-74.7	Five	miR7803	NA	Probable
		miR7803b	CM071927.1	-	5871276	5871411	tggatgattgatacgtgtatt	tacacgtgtcaatcatccaca	tccaaccatgtggatgattgatacgtgtattacacttaccattttagaaccctacaatttctgcttgatttatgcttggaaATTAATTTGgaaagtgtaatacacgtgtcaatcatccacacgattggtataggag	(((.(((((((((((((((((((((((((((((((((.(((..(((..........((((((((.........))..)))))))))..))).)))))))))))))))))))))))))))))....))))...))).	-60.9	Five	miR7803	NA	Probable
		miR7803a	CM071925.1	+	26030436	26030565	tggatgattgatacgtgtatt	tacacgtgtcaatcatccaca	ttcaaccgtgtggatgattgatacgtgtattacacttaccatattagaaccccacaatttatgcttgatttatgcttgaaaataaacatggtaagtgtaatacacgtgtcaatcatccacacgattggaa	(((((.((((((((((((((((((((((((((((((((((((.(((...........((((.((.........)).))))..)))..)))))))))))))))))))))))))))))))))))).))))).	-65.1	Five	miR7803	NA	Probable
miR530	3	miR530f	JABTTQ020000752.1	+	467200	467391	TGCATTTGCACCTGCACCTTC	AGGTGCAGATGCATTTGCAAA	TGCCTTTATCTGCATTTGCACCTGCACCTTCTTCaatcttcaatttctttttctctttgtttttcatCAATCTTTGATCTTTTTATCATAGCAGAAACAGATCAAGAATGATGGGTAAATTAAAATATCTACAGTAGTAGCTAGGGCTACGAGAAATTGAAGGAGGTGCAGATGCATTTGCAAATGACGGCC	.(((.((((.((((..((((.((((((((((((((((.............(((((...(((((((((((.((((.(((((((((.........)))).))))))))).))))))).))))................(((((....)))))))))))))))))))))))))).))))..)))).)))).))).	-67.5	Five	miR530	miR530	Known
		miR530d	CM071936.1	-	10284604	10284795	TGCATTTGCACCTGCACCTTC	AGGTGCAGATGCATTTGCAAA	TGCCTTTATCTGCATTTGCACCTGCACCTTCTTCaatcttcaatttctttttctctttgtttttcatCAATCTTTGATCTTTTTATCATAGCAGAAACAGATCAAGAATGATGGGTAAATTAAAATATCTACAGTACTAGCTAGGGCTACGAGAAATTGAAGGAGGTGCAGATGCATTTGCAAATGACGGCC	.(((.((((.((((..((((.((((((((((((((((.............(((((...(((((((((((.((((.(((((((((.........)))).))))))))).))))))).)))).................((((....)))).))))))))))))))))))))).))))..)))).)))).))).	-64.1	Five	miR530	miR530	Known
		miR530c	CM071936.1	-	10159222	10159413	TGCATTTGCACCTGCACCTTC	AGGTGCAGATGCATTTGCAAG	TGCCTTTATCTGCATTTGCACCTGCACCTTCTTCaatcttcaatttctttttctctttgtttttcatCAATCTTTGATCTTTTTATCATAGCAGAAACAGATCAAGAATGATGGGTAAATTAAAATATCTACAGTAGTAGCTAGGGCTACGAGAAATTGAAGGAGGTGCAGATGCATTTGCAAGTGACGGCC	.(((.((((.((((..((((.((((((((((((((((.............(((((...(((((((((((.((((.(((((((((.........)))).))))))))).))))))).))))................(((((....)))))))))))))))))))))))))).))))..)))).)))).))).	-67.8	Five	miR530	miR530	Known
miR5037	1	miR5037	CM071934.1	-	40968036	40968139	GTATTGGAGGACTTGAGGACC	CCTCAAGGGCTTCCAATACTCC	TTTCCAACTGCCCTCAAGGGCTTCCAATACTCCACCACTTCATAATTACTACCGCTTATTAATCAGTGATGGAGTATTGGAGGACTTGAGGACCGTTGAAGACA	....((((.(.(((((((..((((((((((((((.((((...((((...........))))...)))).)))))))))))))).))))))).).))))......	-42.8	Three	NA	miR5037	Known
miR482	8	miR482h	JABTTQ020001679.1	+	84465	84554	TTTCCTATTCCTCCCATACCGA	GGGTTGGGAGCGATGGGAAAGG	CGGAAGCTTTCGGGTTGGGAGCGATGGGAAAGGCTTTCGTTCTGTAACGGAATATTCCTTTCCTATTCCTCCCATACCGAAGGTTTCCGA	(((((((((((((..((((((.(((((((((((.(((((((....)))))))....))))))))))).))))))..))))))))))))).	-55.4	Three	miR482	NA	Known
		miR482g	JABTTQ020001678.1	-	74943	75032	TTTCCTATTCCTCCCATACCGA	GGGTTGGGAGCGATGGGAAAGG	CGGAAGCTTTCGGGTTGGGAGCGATGGGAAAGGCTTTCGTTCTGTAACGGAATATTCCTTTCCTATTCCTCCCATACCGAAGGTTTCCGA	(((((((((((((..((((((.(((((((((((.(((((((....)))))))....))))))))))).))))))..))))))))))))).	-55.4	Three	miR482	NA	Known
		miR482f	JABTTQ020000086.1	+	181895	181996	TTGCCGATTCCTCCCATTCCAC	GGAAATGGGAGGTTTGGCAAGC	GAAAAGCTAGAGGAAATGGGAGGTTTGGCAAGCTAACTGCTCTTAGATCTCACCACAAATTTTTGCCTGCTTGCCGATTCCTCCCATTCCACTGGCTTTTCT	((((((((((.((((.(((((((.(((((((((.....((........................))..)))))))))..))))))))))).)))))))))).	-47	Three	miR482	NA	Known
		miR482e	CM071930.1	-	61239783	61239884	TTTCCAACTCCACCCATTCCTA	GGGATTGGTGGATTGGAAATC	ACCGAAATCTGTTGGGATTGGTGGATTGGAAATCGGATTCGCTAATTGATTGAATTGTGGATAGATAAGATTTCCAACTCCACCCATTCCTATGGGTTTCGG	.(((((((((((.(((((.(((((((((((((((..((((((.((((.....))))))))))......))))))))).)))))).))))).)))))))))))	-47.1	Three	miR482	miR482	Probable
		miR482d	CM071929.1	-	14498117	14498206	TTTCCTATTCCTCCCATACCGA	GGGTTGGGAGCGATGGGAAAGG	CGGAAGCTTTCGGGTTGGGAGCGATGGGAAAGGCTTTGCTTCTGTAACGGAATATTCCTTTCCTATTCCTCCCATACCGAAGGTTTCCGA	(((((((((((((..((((((.(((((((((((...((.(((((...)))))))..))))))))))).))))))..))))))))))))).	-53.3	Three	miR482	NA	Known
		miR482c	CM071929.1	+	14291132	14291221	TTTCCTATTCCTCCCATACCGA	GGGTTGGGAGCGATGGGAAAGG	CGGAAGCTTTCGGGTTGGGAGCGATGGGAAAGGCTTTGCTTCTGTAACGGAATATTCCTTTCCTATTCCTCCCATACCGAAGGTTTCCGA	(((((((((((((..((((((.(((((((((((...((.(((((...)))))))..))))))))))).))))))..))))))))))))).	-53.3	Three	miR482	NA	Known
		miR482b	CM071924.1	-	66387678	66387779	TTGCCGATTCCTCCCATTCCAC	GGAAATGGGAGGTTTGGCAAGC	GAAAAGCTAGAGGAAATGGGAGGTTTGGCAAGCTAGCTACTCTTAGATCTCACCACAAATTTTTGCCTGCTTGCCGATTCCTCCCATTCCACTGGCTTTTCT	((((((((((.((((.(((((((.(((((((((..((...........................))..)))))))))..))))))))))).)))))))))).	-49.9	Three	miR482	NA	Known
		miR482a	CM071924.1	-	61036670	61036771	TTGCCGATTCCTCCCATTCCAC	GGAAATGGGAGGTTTGGCAAGC	GAAAAGCTAGAGGAAATGGGAGGTTTGGCAAGCTAGCTACTCTTAGATCTCACCACAAATTTTTGCCTGCTTGCCGATTCCTCCCATTCCACTGGCTTTTCT	((((((((((.((((.(((((((.(((((((((..((...........................))..)))))))))..))))))))))).)))))))))).	-49.9	Three	miR482	NA	Known
miR479	1	miR479	CM071929.1	+	21389888	21389972	TGTGGTATTGCTTTGGCTCATC	TGAGCCGAATCAATATCACTC	AGTAGACATGGTGTGGTATTGCTTTGGCTCATCTTCAAGTAAGTTGTATGGAGATGAGCCGAATCAATATCACTCTTGTATGCTT	((((.(((.((.(((((((((.(((((((((((((((...........))))))))))))))).))))))))).))))).)))).	-39.1	Five	miR479	miR171	Known
miR477	5	miR477e	JABTTQ020000910.1	-	68064	68174	ATCTCCCTCAAGGGCTTCTG	GAAGACCTTGGGGGAGAACT	aTTGATTGTTAATCTCCCTCAAGGGCTTCTGGCCCTGCTTTATATGTTACGTAAATGTAATATATGAAACACGGTGGGTTAGAAGACCTTGGGGGAGAACTAACAAACCAT	.....((((((.((((((((((((.((((((((((((.((((((((((((......)))))))))))).))....)))))))))).))))))))))))..)))))).....	-53.5	Five	miR477	NA	Known
		miR477d	JABTTQ020000909.1	+	30829	30946	ATCTCCCTCAAGGGCTTCTG	GAAGACCTTGGGGGAGAACT	atTGATTGTTAATCTCCCTCAAGGGCTTCTGGCCCTGCTTCATATGTTacgtaaatataatatataatatatgaaacaCGGTGGGCTAGAAGACCTTGGGGGAGAACTAACAAACCAT	.....((((((.((((((((((((.((((((((((((.(((((((((((.(((.......))).))))))))))).))....)))))))))).))))))))))))..)))))).....	-55	Five	miR477	NA	Known
		miR477c	CM071927.1	+	45085043	45085153	ATCTCCCTCAAGGGCTTCTG	GAAGACCTTGGGGGAGAACT	aTTGATTGTTAATCTCCCTCAAGGGCTTCTGGCCCTGCTTTACATGTTACGTAAATGTAATATATGAAACACGGTGGGTTAGAAGACCTTGGGGGAGAACTAACAAACCAT	.....((((((.((((((((((((.((((((((((((.((((.(((((((......))))))).)))).))....)))))))))).))))))))))))..)))))).....	-49.2	Five	miR477	NA	Known
		miR477b	CM071927.1	+	13953051	13953154	ACTCTCCCTCAAGGGCTTCTG	GAGGCTCCATGAGGGAGAACGA	TGGTTTGTTCACTCTCCCTCAAGGGCTTCTGATCTAACCATGAAAACACATTTTTGCAGTTATGGTTATGGCCAGAGGCTCCATGAGGGAGAACGAAGTAACCT	.((((..(((..(((((((((.(((((((((.(((((((((((...((......))...))))))))).)).))))))).)).)))))))))..)))..)))).	-48.4	Five	miR477	NA	Known
		miR477a	CM071927.1	+	13642078	13642178	ACTCTCCCTCAAGGGCTTCTG	GAGGCTCCATGATGGAGAACGA	TGGTTTGTTCACTCTCCCTCAAGGGCTTCTGATCTAGGCATGAAAAACACATTCAGTAATGGCTATGACCAGAGGCTCCATGATGGAGAACGAAGTAACCT	.((((..(((..(((((.(((.(((((((((.(((((.(((.................))).))).)).))))))).)).))).)))))..)))..)))).	-37.8	Five	miR477	NA	Probable
miR408	1	miR408	CM071937.1	+	93051089	93051192	ACAGGGACGAGACAGAGCATG	TGCACTGCCTCTTCCCTGGCT	AAGATGGGAGACAGGGACGAGACAGAGCATGGGATGGACCTTCGAATACTATAATTGGTATTGTTGTCCTTTCCATGCACTGCCTCTTCCCTGGCTCCTCTCTC	.(((.(((((.((((((.(((.(((.((((((((.((((.....(((((((....)))))))...)))).)))))))).))).))).)))))).))))).))).	-54.4	Five	miR408	miR408	Known
miR403	1	miR403	JABTTQ020003094.1	-	89755	89923	TTAGATTCACGCACAAACTCG	GGTTTGTGCGAGAATCTAACG	GACATATTTCAGGTTTGTGCGAGAATCTAACGTTTTTATCACCCAGACCAATTATgggggattttttttaatttaaattgtcAATTTAATTGACgattattttctccatttttggtATTTTAATGGCGTCGATATATGTTAGATTCACGCACAAACTCGTAATCTGTCT	((((.(((.(.((((((((((.(((((((((((...(((((((((.(((((..((((((((..(...........((((((((((...)))))))))))..))))))))..))))).......))).)).)))).))))))))))).)))))))))).).))).)))).	-60.3	Three	miR403	miR403	Known
miR399	15	miR399y	JABTTQ020003360.1	-	338663	338785	TGCCAAAGGAGAGTTGCCCTG	GGGCTCCTCTTAATTGGCATG	AACCATTCATAGGGCTCCTCTTAATTGGCATGCATTGGCGCTTGGTTTAACGTAGACCGTGATAAATTCTGTCGCTTTTGATTCACATGACATGCCAAAGGAGAGTTGCCCTGTGAGTGATTT	...((((((((((((..(((((..((((((((((((((.....((((((...))))))((((((.....)))))).......))).))).))))))))..)))))..))))))))))))....	-50.4	Three	miR399	miR399	Known
		miR399v	JABTTQ020002432.1	-	650153	650244	GTGTGATTCTCCTTTGGCAGG	TGCCAAAGGAGAATTGCCCTG	AAAGAATAACAGTGTGATTCTCCTTTGGCAGGGAAGACATGCACATGCATACTTATTTCTTTGCCAAAGGAGAATTGCCCTGCCATTCAATC	...((((..(((.(((((((((((((((((((((((..((((....)))).....))))))))))))))))))))))).)))..))))....	-42.4	Five	miR399	miR399	Known
		miR399u	JABTTQ020002432.1	-	646329	646425	GTGTAGTTCTCCTTTGGCAGA	tGCCAAAGGAGAATTGCCCTG	GAAGAATAACAGTGTAGTTCTCCTTTGGCAGAAAAATATCATTGCAcgtaaaattgaaattatttctGCCAAAGGAGAATTGCCCTGCCATTCTGCA	..(((((..(((.((((((((((((((((((((((((.(((.............))).))).))))))))))))))))))))).)))..)))))...	-42.6	Five	miR399	miR399	Known
		miR399r	JABTTQ020002414.1	-	388945	389036	GTGTGATTCTCCTTTGGCAGG	TGCCAAAGGAGAATTGCCCTG	AAAGAATAACAGTGTGATTCTCCTTTGGCAGGGAAGACATGCACATGCATACTTATTTCTTTGCCAAAGGAGAATTGCCCTGCCATTCAATC	...((((..(((.(((((((((((((((((((((((..((((....)))).....))))))))))))))))))))))).)))..))))....	-42.4	Five	miR399	miR399	Known
		miR399q	JABTTQ020002414.1	-	385107	385203	GTGTAGTTCTCCTTTGGCAGA	tGCCAAAGGAGAATTGCCCTG	GAAGAATAACAGTGTAGTTCTCCTTTGGCAGAAAAATATCATTGCAcgtaaaattgaaattatttctGCCAAAGGAGAATTGCCCTGCCATTCTGCA	..(((((..(((.((((((((((((((((((((((((.(((.............))).))).))))))))))))))))))))).)))..)))))...	-42.6	Five	miR399	miR399	Known
		miR399p	JABTTQ020002412.1	+	256725	256821	GTGTAGTTCTCCTTTGGCAGA	tGCCAAAGGAGAATTGCCCTG	GAAGAATAACAGTGTAGTTCTCCTTTGGCAGAAAAATATCATTGCAcgtaaaattgaaattatttctGCCAAAGGAGAATTGCCCTGCCATTCTGCA	..(((((..(((.((((((((((((((((((((((((.(((.............))).))).))))))))))))))))))))).)))..)))))...	-42.6	Five	miR399	miR399	Known
		miR399o	JABTTQ020002412.1	+	252895	252986	GTGTGATTCTCCTTTGGCAGG	TGCCAAAGGAGAATTGCCCTG	AAAGAATAACAGTGTGATTCTCCTTTGGCAGGGAAGACATGCACATGCATACTTAGTTCTTTGCCAAAGGAGAATTGCCCTGCCATTCAATC	...((((..(((.((((((((((((((((((((((...((((....))))......)))))))))))))))))))))).)))..))))....	-42.5	Five	miR399	miR399	Known
		miR399l	JABTTQ020002067.1	+	74731	74852	TGCCAAAGGAGAGTTGCCCTG	GGGCTCCTCTTAATTGGCATG	AACCATTCATAGGGCTCCTCTTAATTGGCATGCATTGGCGCTTGGTTTAACGTAGACCGTGATAAATTCTGTCACTTTGATTCACATGACATGCCAAAGGAGAGTTGCCCTGCGAGTGATTT	...(((((.((((((..(((((..((((((((((((((.....((((((...))))))((((((.....))))))......))).))).))))))))..)))))..)))))).)))))....	-46.8	Three	miR399	miR399	Known
		miR399k	JABTTQ020001212.1	+	220217	220307	GTGTGATTCTCCTTTGGCAGG	TGCCAAAGGAGAATTGCCCTG	AAGAAATAACAGTGTGATTCTCCTTTGGCAGGGAGAAAATGCAGTTGCATTCTTTTTCTTTGCCAAAGGAGAATTGCCCTGCCATTCACTC	..(((....(((.(((((((((((((((((((((((((((((....))))..))))))))))))))))))))))))).)))...)))....	-43.5	Five	miR399	miR399	Known
		miR399i	JABTTQ020001211.1	+	68852	68942	GTGTGATTCTCCTTTGGCAGG	TGCCAAAGGAGAATTGCCCTG	AAGAAATAACAGTGTGATTCTCCTTTGGCAGGGAGAAAATGCAGTTGCATTCTTTTTCTTTGCCAAAGGAGAATTGCCCTGCCATTCACTC	..(((....(((.(((((((((((((((((((((((((((((....))))..))))))))))))))))))))))))).)))...)))....	-43.5	Five	miR399	miR399	Known
		miR399g	JABTTQ020000828.1	-	45477	45605	AGGGCTTCTCTCCCTTGGCAGC	TGCCAAAGGAGAGTTGCCCTA	AAAGCTGTTTTAGGGCTTCTCTCCCTTGGCAGCTGATGGTTAATTTGATGATCATGACTCATTGATCATTAATTCTGTGTTAAGTAATTGCAAATAGCTGCCAAAGGAGAGTTGCCCTAAGACGGCTTT	((((((((((((((((..((((((.((((((((((...((....((((((((((........)))))))))).................))...)))))))))).))))))..))))))))))))))))	-65	Five	miR399	miR399	Known
		miR399f	CM071929.1	+	24144248	24144369	TGCCAAAGGAGAGTTGCCCTG	GGGCTCCTCTTAATTGGCATG	AACCATTCATAGGGCTCCTCTTAATTGGCATGCATTGGCGCTTGGTTTAACGTAGACCGTGATAAATTCTGTCACTTTGATTCACATGACATGCCAAAGGAGAGTTGCCCTGCGAGTGATTT	...(((((.((((((..(((((..((((((((((((((.....((((((...))))))((((((.....))))))......))).))).))))))))..)))))..)))))).)))))....	-46.8	Three	miR399	miR399	Known
		miR399e	CM071929.1	+	11338807	11338897	GTGTGATTCTCCTTTGGCAGG	TGCCAAAGGAGAATTGCCCTG	AAGAAATAACAGTGTGATTCTCCTTTGGCAGGGAGAAAATGCAGTTGCATACTTTTTCTTTGCCAAAGGAGAATTGCCCTGCCATTCACTC	..(((....(((.(((((((((((((((((((((((((((((....))))..))))))))))))))))))))))))).)))...)))....	-43.5	Five	miR399	miR399	Known
		miR399c	CM071927.1	-	4776688	4776816	AGGGCTTCTCTCCCTTGGCAGC	TGCCAAAGGAGAGTTGCCCTA	AAAGCTGTTTTAGGGCTTCTCTCCCTTGGCAGCTGATGGTTAATTTGATGATCATGACTCATTGATCATTAATTCTGTGTTAAGTAATTGCAAATAGCTGCCAAAGGAGAGTTGCCCTAAGACTGCTTT	(((((.((((((((((..((((((.((((((((((...((....((((((((((........)))))))))).................))...)))))))))).))))))..)))))))))).)))))	-61.1	Five	miR399	miR399	Known
		miR399b	CM071927.1	+	4648143	4648261	GGGTTTCTCTCCCTTGGCAGC	TGCCAAAGGAGAGTTGCCCTA	AAGTTGTTTTAGGGTTTCTCTCCCTTGGCAGCTGATGGTTAATTTGATGATCATGACTCATTGATCATTAATTCTGTGAAAGTAGTTCTGCCAAAGGAGAGTTGCCCTAAGACGGCTTT	(((((((((((((((..((((((.(((((((...((..(((..((((((((((........)))))))))).....)))..))....))))))).))))))..))))))))))))))).	-54.8	Five	miR399	miR399	Known
miR398	4	miR398d	JABTTQ020001208.1	+	277320	277416	TGTGTTCTCAGGTCACCCCTT	GGAGTGAAGCTGAGAACACACG	GGCAATCCCAGAGGAGTGAAGCTGAGAACACACGTGGATTGAGGACATTCGGTGCATCAATCCATTTGTGTTCTCAGGTCACCCCTTTGGGATTCAC	...(((((((((((.((((..(((((((((((.((((((((((.((.....)).).))))))))).))))))))))).)))).)))))))))))...	-57	Three	miR398	miR398	Known
		miR398c	JABTTQ020000741.1	-	59642	59740	TGTGTTCTCAGGTCGCCCCTG	GGGGCGTCATGAGACCACACG	AAAAGGTCCAATAGGGGCGTCATGAGACCACACGTATATTGATTTTGCATATTAATGTAAAAGATTTGTGTGTTCTCAGGTCGCCCCTGTAGGATTTTT	.((((((((.(((((((((.(.(((((.((((((........((((((((....))))))))....)))))).))))).).))))))))).))))))))	-45.4	Three	miR398	miR398	Known
		miR398b	CM071936.1	-	2345427	2345525	TGTGTTCTCAGGTCGCCCCTG	GGGGCGTCATGAGACCACACA	AAAAGGTCCAATAGGGGCGTCATGAGACCACACATATATTGATTTTGCATATTAATGTAAAAGATTTGTGTGTTCTCAGGTCGCCCCTGTAGGATTTTT	.((((((((.(((((((((.(.(((((.((((((........((((((((....))))))))....)))))).))))).).))))))))).))))))))	-46.1	Three	miR398	miR398	Known
		miR398a	CM071927.1	-	25414627	25414715	CATGTTCTCAGGTCGCCCCTG	GGGGCAACATGAGAACATATA	gaaatcCAACGGGGGCAACATGAGAACATATAAAGCTATCAATTAGTTGATGATCTTACATGTTCTCAGGTCGCCCCTGTAGGATTATA	..(((((.((((((((.((.(((((((((.(((...((((((....))))))...))).))))))))).)).)))))))).)))))...	-40	Three	miR398	miR398	Known
miR396	4	miR396g	JABTTQ020001970.1	+	42983	43116	GTTCAATAAAGCTGTGGGAAG	TTCCACAGCTTTCTTGAACTG	CCTCTTCTTATTCTTCCACAGCTTTCTTGAACTGCAAACTGCAGATCACTGTATGGCCAGCAACTGGAGGTGATCATACAATTAAAACCTCTTTGTGTTTGTGGTTCAATAAAGCTGTGGGAAGATATGAAGAG	.((((((.((((.((((((((((((.((((((((((((((((((....)))))......((((..((((((...............))))))))))))))))))))))).)))))))))))).)))).))))))	-56.6	Three	miR396	miR396	Known
		miR396e	JABTTQ020001093.1	+	95996	96120	GTTCAATAAAGCTGTGGGAAG	TTCCACAGCTTTCTTGAACTG	CCTCTTCTTATTCTTCCACAGCTTTCTTGAACTGCGCACTGCAGATCACTGTATTGTCCGTTACCGGAGGTGATTCAATCTTCTTTTTGTTGCGGTTCAATAAAGCTGTGGGAAGATAGGGGGAG	.(((((((((((.((((((((((((.((((((((((((.(((((....))))).)))........((((((......))))))........))))))))).)))))))))))).)))))))))))	-55	Three	miR396	miR396	Known
		miR396d	CM071929.1	-	36838582	36838705	GTTCAATAAAGCTGTGGGAAG	TTCCACAGCTTTCTTGAACTG	CCTTTTCTTATTCTTCCACAGCTTTCTTGAACTGCGTACTGCAGATCACTGTATTGTCCGTTACCGGAGGTGATTCAATCTTCTTTTTTTGCGGTTCAATAAAGCTGTGGGAAGATAAGGGGAG	.(((((((((((.((((((((((((.((((((((((...(((((....)))))............((((((......))))))......)))))))))).)))))))))))).)))))))))))	-50.1	Three	miR396	miR396	Known
		miR396b	CM071929.1	-	36320375	36320498	GTTCAATAAAGCTGTGGGAAG	TTCCACAGCTTTCTTGAACTG	CCTCTTCTTATTCTTCCACAGCTTTCTTGAACTGCGCACTGCAGATCACTGTATTGTCCGTTACCGGAGGTGATTCAATCTTCTTTTTTTGCGGTTCAATAAAGCTGTGGGAAGATAGGGGGAG	.(((((((((((.((((((((((((.((((((((((((.(((((....))))).)))........((((((......)))))).......))))))))).)))))))))))).)))))))))))	-55	Three	miR396	miR396	Known
miR394	9	miR394i	JABTTQ020001486.1	-	169649	169826	TTGGCATTCTGTCCACCTCC	AGGTGGGCATACTGCCAACT	ACAGAGTTTATTGGCATTCTGTCCACCTCCTGCGCCTAtgggatttttatttatttaattttatcttttttttaagaaaagaaaaaagaggaggAATTGAATGAAAAAACTTTCACCCCTCAGAAAtcatgtgatttttttatttctgttATAGAGGAGGTGGGCATACTGCCAACTG	..........((((((...((((((((((((....((((((((..(((.(((((((((((((.((((((((((........)))))))))).))))))))))))).)))..)))......(((((((..............))))))).)))))))))))))))))...))))))...	-51.9	Five	miR394	miR394	Known
		miR394h	JABTTQ020001372.1	+	140223	140375	TTGGCATTCTGTCCACCTCC	AGGTGGGCATACTGCCAACTG	TACAGAGTTTATTGGCATTCTGTCCACCTCCTTTTATGCCGAAATTCAAgagttaattttcttttttttttctttctaaatttttctggaaaaaatgatttttttgtaattttatttagaGGAGGTGGGCATACTGCCAACTGGGCTCTGTTG	.((((((((((((((((...((((((((((((((......((((...(((((........)))))...))))((((((........))))))((((((..((.....))..))))))))))))))))))))...)))))).))))))))))..	-52	Five	miR394	miR394	Known
		miR394g	JABTTQ020001370.1	+	18930	19082	TTGGCATTCTGTCCACCTCC	AGGTGGGCATACTGCCAACTG	TACAGAGTTTATTGGCATTCTGTCCACCTCCTTTTATGCCGAAATTCAAgagttaattttcttttttttttctttctaaatttttctggaaaaaatgatttttttgtaattttatttagaGGAGGTGGGCATACTGCCAACTGGGCTCTGTTG	.((((((((((((((((...((((((((((((((......((((...(((((........)))))...))))((((((........))))))((((((..((.....))..))))))))))))))))))))...)))))).))))))))))..	-52	Five	miR394	miR394	Known
		miR394f	JABTTQ020001099.1	+	68476	68622	TTGGCATTCTGTCCACCTCC	AGGCGGCCAGTGTGTCAAAT	CAGAGTTACTTTGGCATTCTGTCCACCTCCATTAATATCCGATTAATTAACCCAACAaattttgagaaatatatatgtgtgtgtatgtgtgtgtgtgagaggggTTAATTTAATTTGGAGGCGGCCAGTGTGTCAAATTAGCTCTGT	((((((((.((((((((.(((.((.((((((.........(((((((((((((......((((.(.(.(((((((((......))))))))).).).))))))))))).)))))))))))).)).))).)))))))).)))))))).	-53.1	Five	miR394	NA	Known
		miR394e	CM071929.1	-	47485925	47486071	TTGGCATTCTGTCCACCTCC	AGGCGGCCAGTGTGTCAAAT	CAGAGTTACTTTGGCATTCTGTCCACCTCCATTAATATCCGATTAATTAACCCAACAaattttgagaaatatatatgtgtgtgtatgtgtgtgtgtgagaggggTTAATTTAATTTGGAGGCGGCCAGTGTGTCAAATTAGCTCTGT	((((((((.((((((((.(((.((.((((((.........(((((((((((((......((((.(.(.(((((((((......))))))))).).).))))))))))).)))))))))))).)).))).)))))))).)))))))).	-53.1	Five	miR394	NA	Known
		miR394d	CM071929.1	-	47337506	47337641	TTGGCATTCTGTCCACCTCC	AGGCGGCCAGTGTGTCAAAT	CAGAGTTACTTTGGCATTCTGTCCACCTCCATTAATTAACCCAACAaattttgagaaatatatatgtgtgtgtatgtgtgtgtgtgagaggggTTAATTTAATTTGGAGGCGGCCAGTGTGTCAAATTAGCTCTGT	((((((((.((((((((.(((.((.((((((..(((((((((......((((.(.(.(((((((((......))))))))).).).))))))))))))).....)))))).)).))).)))))))).)))))))).	-54	Five	miR394	NA	Known
		miR394c	CM071929.1	-	46692107	46692246	TTGGCATTCTGTCCACCTCC	AGGCGGCCAGTGTGTCAAAT	CAGAGTTACTTTGGCATTCTGTCCACCTCCTCCATTAATATTATTGGATTAATTAACACAACAAAttttgagatatataatatatatgtgtgaggGGTTAATTTAATTTGGAGGCGGCCAGTGTGTCAAATTAGCTCTGT	((((((((.((((((((.(((.((.(((((((((.((....)).))))..(((((((........((((.(.(((((((...))))))).).)))))))))))......))))).)).))).)))))))).)))))))).	-45.1	Five	miR394	NA	Known
		miR394b	CM071928.1	-	60346513	60346693	TTGGCATTCTGTCCACCTCC	AGGTGGGCATACTGCCAACT	ACAGAGTTTATTGGCATTCTGTCCACCTCCTGCGCCTAtgggatttttatttatttaattttatcttttttttaagaaaaaaaaaaaaaagaggaggaattgaatgaaaaaaatttCACCCCTCAAAAAtcatgtgatttttttatttctgttATAGAGGAGGTGGGCATACTGCCAACTG	..........((((((...((((((((((((.......((((((((((.(((((((((((((.((((((((((...........)))))))))).)))))))))))))))))))))))......(((((((....)))))))...............))))))))))))...))))))...	-54.1	Five	miR394	miR394	Known
		miR394a	CM071928.1	+	12180605	12180758	TTGGCATTCTGTCCACCTCC	AGGTGGGCATACTGCCAACTG	TACAGAGTTTATTGGCATTCTGTCCACCTCCTTTTATGCCGAAATTCAAgagttaattttctttttttttttctttctaaattttactggaaaaaatgatttttttgtaattttatttagaGGAGGTGGGCATACTGCCAACTGGGCTCTGTTG	.((((((((((((((((...((((((((((((((......((((((((((((...........((.((((((((..............)))))))).))..)))))).))))))....))))))))))))))...)))))).))))))))))..	-51.3	Five	miR394	miR394	Known
miR390	7	miR390g	JABTTQ020003344.1	-	465810	465961	AAGCTCAGGAGGGATAGCGCC	CGCTATCCATCCTGAGTTTCA	AGAACCTATAAAGCTCAGGAGGGATAGCGCCGTTGATGATCTATAGCGGTTATGGCTCTCCGCCGCCGTGCACGGCGGCGGGAGTGGTGGCTTGGTTTGTGATTTAAATTAGATCTCTATTGCGCTATCCATCCTGAGTTTCATGGGTTTTT	.((((((((.((((((((((.(((((((((.((.((.((((((....((((((.((((.(((((((((....))))))))))))).))))))..(((((.....))))))))))))).)).))))))))).)))))))))).))))))))..	-83.4	Five	miR390	miR390	Known
		miR390f	JABTTQ020003093.1	-	32062	32214	AAGCTCAGGAGGGATAGCGCC	CGCTATCCATCCTGAGTTTCA	AGAACCTATAAAGCTCAGGAGGGATAGCGCCGTTGATGATCTGGCGGTTATGGCTCTCCGCCGCCGTGCACGGCGGCGGGAGTGGTGGCTTGGTTTGTGATTTAACTAATTAGATCTCTATTGCGCTATCCATCCTGAGTTTCATGGGTTTTT	.((((((((.((((((((((.(((((((((.((.((.(((((((.((((((.((((.(((((((((....))))))))))))).))))))(((((........))))).))))))))).)).))))))))).)))))))))).))))))))..	-85.8	Five	miR390	miR390	Known
		miR390e	JABTTQ020002754.1	-	34070	34194	AAGCTCAGGAGGGATAGCGCC	CGCTATCCATCCTGAGTTTCA	AGGATCTGTAAAGCTCAGGAGGGATAGCGCCATGGCTAACGACAATTGTTCGTTTCCAATATTTAATTCCTATAATTTACTTAAATCCGTGTTGGCGCTATCCATCCTGAGTTTCATGGTTCCTT	((((.((((.((((((((((.((((((((((((((..((((((....).))))).)))...................(((........))).))))))))))).)))))))))).)))).)))).	-48.5	Five	miR390	miR390	Known
		miR390d	CM071936.1	-	55785658	55785781	AAGCTCAGGAGGGATAGCGCC	CGCTATCCATCCTGAGTTTCA	AGGATCTGTAAAGCTCAGGAGGGATAGCGCCATGGCTAACGACAATTGTTCGTTTCAATATTTAATTCCTATAATTTACTTAAATCCGTGTTGGCGCTATCCATCCTGAGTTTCATGGTTCCTT	((((.((((.((((((((((.(((((((((((..((.((((((....).))))).....((((((..............))))))..))..))))))))))).)))))))))).)))).)))).	-46.2	Five	miR390	miR390	Known
		miR390c	CM071936.1	-	55671418	55671541	AAGCTCAGGAGGGATAGCGCC	CGCTATCCATCCTGAGTTTCA	AGGATCTGTAAAGCTCAGGAGGGATAGCGCCATGGCTAACGACAATTGTTCGTTTCAATATTTAATTCCTATAATTTACTTAAATCCGTGTTGGCGCTATCCATCCTGAGTTTCATGGTTCCTT	((((.((((.((((((((((.(((((((((((..((.((((((....).))))).....((((((..............))))))..))..))))))))))).)))))))))).)))).)))).	-46.2	Five	miR390	miR390	Known
		miR390b	CM071931.1	+	82438750	82438896	AAGCTCAGGAGGGATAGCGCC	CGCTATCCATCCTGAGTTTCA	AAAACCCATAAAGCTCAGGAGGGATAGCGCCGTGGATGATCACTTGTTACAATTCCGCCGCCGTGTGTGGTGGCGGTGTGTGGTTGTGAATAATTCCGATTACGGTGATCTCTAAAGCGCTATCCATCCTGAGTTTCATGGATTTTA	((((.((((.((((((((((.(((((((((..((((.(((((((.......((.((((((((......)))))))).))(((((((.(((...)))))))))))))))))))))..))))))))).)))))))))).)))).)))).	-74.3	Five	miR390	miR390	Known
		miR390a	CM071924.1	-	98684883	98685035	AAGCTCAGGAGGGATAGCGCC	CGCTATCCATCCTGAGTTTCA	AGAACCTATAAAGCTCAGGAGGGATAGCGCCGTTGATGATCTGGCGGTTATGGCTCTCCGCCGCCGTGCACGGCGGCGGGAGTGGTGGCTTGGTTTGTGATTTAACTAATTAGATCTCTATTGCGCTATCCATCCTGAGTTTCATGGGTTTTT	.((((((((.((((((((((.(((((((((.((.((.(((((((.((((((.((((.(((((((((....))))))))))))).))))))(((((........))))).))))))))).)).))))))))).)))))))))).))))))))..	-85.8	Five	miR390	miR390	Known
miR319	15	miR319q	JABTTQ020003476.1	-	50044	50236	CTTGGACTGAAGGGAGCTCCCT	AGAGCTTTCTTCAGTCCATTAA	CGGCTTTCAAAGAGAGCTTTCTTCAGTCCATTAATAGGGGGTAGTAGGATTCAATTTGCTGCCGACTCATTCATCCAAATGCTAAGTAAAATATAATGAACTTATAACTCAGCGACTGAGTGAATGGTGCGGGAGTCGAGTTGAATCTTAAGCTTCTTGTTCTTGGACTGAAGGGAGCTCCCTTTAATTTCAT	........((((.(((((((((((((((((..((((((((((..((((((((((((((((.(((((.(((((((.((..((((.(((....(((((.....)))))))).))))..)).))))))))).))).)).)))))))))))))).))))))))))..))))))))))))))))).))))........	-83.4	Three	miR319	miR319	Probable
		miR319p	JABTTQ020003399.1	+	27372	27570	TTGGACTGAAGGGAGCTCCT	AGAGCTTCCTTCAGCCCACT	AATGGTGTAAGAGAGCTTCCTTCAGCCCACTTATGGATGAGATTCGGGGGCTGAATTAGCTGCCGACTCATTCATTCAACCACTCAGTAGAATACGTCGTCGTTTTTTGACGCCTACTGTGATTGAGTGAATGAAGCGGGAGATAGTTTCGTGCTCCTCCTCTCTGTACTTGGACTGAAGGGAGCTCCTTTTGCCGTTG	(((((((.(((.(((((((((((((.(((..((((((.(((....(((((((((((((.((.(((..((((((((((((.(((..(((((....(((((........))))).)))))))).))))))))))))..))).)).))).)))).)))))).)))))))))..))).)))))))))))))))).))))))).	-92	Three	miR319	miR319	Known
		miR319o	JABTTQ020002818.1	-	618743	618941	TTGGACTGAAGGGAGCTCCT	AGAGCTTCCTTCAGCCCACT	AATGGTGTAAGAGAGCTTCCTTCAGCCCACTTATGGATGAGATTCGGGGGCTGAATTAGCTGCCGACTCATTCATTCAACCACTCAGTAGAATGCGTCGTCGTTTTTTGACGCCTACTGTGATTGAGTGAATGAAGCGGGAGATAGTTTCGTGCTCCTCCCCTCTGTACTTGGACTGAAGGGAGCTCCTTTTGCCGTTG	(((((((.(((.(((((((((((((.(((..((((((.(.((...(((.((.((((((.((.(((..((((((((((((.(((..(((((...((((((........)))))))))))))).))))))))))))..))).)).)))))).)).))).)).).))))))..))).)))))))))))))))).))))))).	-92.5	Three	miR319	miR319	Known
		miR319n	JABTTQ020002724.1	+	1230650	1230847	CTTGGACTGAAGGGAGCTCCCT	GGAGCTTCCTTCAGTCCAGTCC	TGGAGCTAGAAAGGAGCTTCCTTCAGTCCAGTCCGAGGCAGATTGAGAGCTGAAAATTCAGCTGCCGACTCGTTGGTTCGCGAACTCATCGGATTGATGTTTGATTACCGTTGATGGGTTTTCGATCCAACGATGCGGGAGCTGTGTTCAGTTTTTCCTGTCACGTCTTGGACTGAAGGGAGCTCCCTATTTTTATCC	.(((..(((((((((((((((((((((((((..((.(((((...((((((((((....(((((.(((..(((((((.(((.(((((((((((..((((.....))))...))))))))))).))).)))))))..))).)))))..)))))))))).))))).))..)))))))))))))))))))...)))))))))	-101.1	Three	miR319	miR319	Probable
		miR319m	JABTTQ020002723.1	-	720705	720905	CTTGGACTGAAGGGAGCTCCCT	AAAGGAGCTTCCTTCAGTCCAGTCC	TTGTGGAGCTAGAAAGGAGCTTCCTTCAGTCCAGTCCGAGGCAGATTGAGAGCTGAAAATTCAGCTGCCGACTCGTTGGTTCGTGAACTCATCGGATTGATGTTTGATTACCGTTGATGGGTTTTCGATCCAACGATGCGGGAGCTGTGTTCAGTTTTTCCTGTCACGTCTTGGACTGAAGGGAGCTCCCTATTTTTATTC	..((((((.(((...(((((((((((((((((((..((.(((((...((((((((((....(((((.(((..(((((((.(((.(((((((((((..((((.....))))...))))))))))).))).)))))))..))).)))))..)))))))))).))))).))..)))))))))))))))))))))).))))))..	-101.5	Three	miR319	NA	Probable
		miR319l	JABTTQ020001605.1	-	345723	345915	CTTGGACTGAAGGGAGCTCCct	AGAGCTTTCTTCAGTCCATTAA	CGGCTTTGAAAGAGAGCTTTCTTCAGTCCATTAATAGGGGCGataggattcaatttctttgccGACTCATTCATCCAAATGCTGAGTAAAATATAATGAATTTATAACTCAGCGACTGAGTGAATGATGCGGGAGTCGAGTCGAATCTTAAACTTCCCGTTCTTGGACTGAAGGGAGCTCCctttaatttcct	.((.....((((.(((((((((((((((((..(((.((((.(.((((((((.((((..((.(((..((((((((.((..((((((((....(((((.....)))))))))))))..)).))))))))..))).))..)))).))))))))..).)))))))..))))))))))))))))).)))).....)).	-79	Three	miR319	miR319	Probable
		miR319k	JABTTQ020001090.1	+	43399	43582	TTGGACTGAAGGGAGCTCCT	GAGCTTCCTTTAGCCCACTC	AGAGCTTCCTTTAGCCCACTCATGGATGAGAATTGGGGCTGAATTAGCTGCCGACTCATTCATTTAAGCACTCAGTAGAACACAAAGAAGTTTATGCTACTGTGATTGAGTGAATGATGCGGGAGATAATTTCATGTCCCTCTCCGTCCCGTGCTTGGACTGAAGGGAGCTCCTCTTGCTGTTG	.(((((((((((((.(((..(((((((((((...((((((((((((.((.(((..((((((((((((.(((..((((((((........)))).))))...))).))))))))))))..))).)).))).)))).)))))))).))).)))))..))).)))))))))))))............	-76.5	Three	miR319	miR319	Known
		miR319j	JABTTQ020001089.1	-	281567	281761	TTGGACTGAAGGGAGCTCCT	AGAGCTTCCTTTAGCCCACT	AATGGTCTAAAAGAGCTTCCTTTAGCCCACTCATGGATGAGAATTGGGGCTGAATTAGCTGCCGACTCATTCATTTAAGCACTCAGTAGAACACAAAGGAGTTTATGCTACTGTGATTGAGTGAATGATGCGGGAGATAATTTCATGTCCCTCTCCGTCCCGTGCTTGGACTGAAGGGAGCTCCTCTTGCTGTTG	((((((......(((((((((((((.(((..(((((((((((...((((((((((((.((.(((..((((((((((((.(((..((((((((........)))).))))...))).))))))))))))..))).)).))).)))).)))))))).))).)))))..))).))))))))))))).....)))))).	-78.4	Three	miR319	miR319	Known
		miR319i	JABTTQ020000849.1	+	630255	630437	TTGGACTGAAGGGAGCTCCCT	AGAGCTTTCTTCGGTCCAAAT	CGACTTTTAGAGAGCTTTCTTCGGTCCAAATATAGGGATGATATGATTCAATCTGCTGCCGACTCATTCATCCAAATGCTGAGTAGCTACTGGATTTACTCGAGTAACTGAGTGAATGATGCGGGAGTCAAGTCGAATCTTAGACTTCCTGTTCTTGGACTGAAGGGAGCTCCCTTGATCATT	........((.((((((((((((((((((..(((((((...((.(((((.((.((((.(((..((((((((.((..((((((((((.........)))))).))))..)).))))))))..))).)).)).)).))))).))...)))))))..)))))))))))))))))).))........	-73.7	Three	miR319	miR159	Known
		miR319h	CM071936.1	+	104598622	104598821	TTGGACTGAAGGGAGCTCCT	AGAGCTTCCTTCAGCCCACT	AATGGTGTAAGAGAGCTTCCTTCAGCCCACTTATGGATGAGATTCGGGGGCTGAATTAGCTGCCGACTCATTCATTCAACCACTCAGTAGAATACGTCAGTCGTTTTTTGACGCCTACTGTGATTGAGTGAATGAAGCGGGAGATAGTTTCGTGCTCCTCCCCTCTGTACTTGGACTGAAGGGAGCTCCTTTTGCCGTTG	(((((((.(((.(((((((((((((.(((..((((((.(.((...(((.((.((((((.((.(((..((((((((((((.(((..(((((....((((((.......)))))).)))))))).))))))))))))..))).)).)))))).)).))).)).).))))))..))).)))))))))))))))).))))))).	-89.3	Three	miR319	miR319	Known
		miR319g	CM071935.1	-	76319519	76319716	CTTGGACTGAAGGGAGCTCCCT	GGAGCTTCCTTCAGTCCAGTCC	TGGAGCTAGAAAGGAGCTTCCTTCAGTCCAGTCCGAGGCAGATTGAGAGCTGAAAATTCAGCTGCCGACTCGTTGGTTCGTGAACTCATCGGATTGATGTTTGATTACCGTTGATGGGTTTTCGATCCAACGATGCGGGAGCTGTGTTCAGTTTTTCCTGTCACGTCTTGGACTGAAGGGAGCTCCCTATTTTTATCC	.(((..(((((((((((((((((((((((((..((.(((((...((((((((((....(((((.(((..(((((((.(((.(((((((((((..((((.....))))...))))))))))).))).)))))))..))).)))))..)))))))))).))))).))..)))))))))))))))))))...)))))))))	-101.6	Three	miR319	miR319	Probable
		miR319d	CM071929.1	-	27016192	27016386	TTGGACTGAAGGGAGCTCCT	AGAGCTTCCTTTAGCCCACT	AATGGTCTAAAAGAGCTTCCTTTAGCCCACTCATGGATGAGAATTGGGGCTGAATTAGCTGCCGACTCATTCATTTAAGCACTCAGTAGAACACAAAGAAGTTTATGCTACTGTGATTGAGTGAATGATGCGGGAGATAATTTCACGTCCCTCTCCGTCCCGTGCTTGGACTGAAGGGAGCTCCTCTTGCTGTTG	((((((......(((((((((((((.(((..(((((((((((...((((((((((((.((.(((..((((((((((((.(((..((((((((........)))).))))...))).))))))))))))..))).)).))).)))).)))))))).))).)))))..))).))))))))))))).....)))))).	-78.4	Three	miR319	miR319	Known
		miR319c	CM071927.1	-	10838260	10838448	CTTGGACTGAAGGGAGCTCCCT	AGAGCTTTCTTCAGTCTAAATA	TGCAACTTTTAGAGAGAGCTTTCTTCAGTCTAAATATAGGGATGATATGATTCAATCTGCTGCCGACTCATTCATCCAAATGCTGAGTAGCTACTGGATTTACTCGAGTAACTGAGTGAATGATGCGGGAGTCAAGTCGAATCTTAGACTTCCTGTTCTTGGACTGAAGGGAGCTCCCTTGATCATTGT	.((((......(((.((((((((((((((((((..(((((((...((.(((((.((.((((.(((..((((((((.((..((((((((((.........)))))).))))..)).))))))))..))).)).)).)).))))).))...)))))))..)))))))))))))))))).))).....))))	-75	Three	miR319	NA	Probable
		miR319b	CM071924.1	-	49678534	49678727	CTTGGACTGAAGGGAGCTCCCT	AGAGCTTCCTTCAGCCCACT	gatggtttgagAGAGCTTCCTTCAGCCCACTCATGGATAGGTGAAGGGTCTGAATTAGCTGCCGACTCATTCATTCAAACACGGTAGATTGGATCTGGGTTTTGTGCTACTGTGAATGTGTGAATGATTCGGGAGATAAATTTCATCCTATTCTTCTCTGTGCTTGGACTGAAGGGAGCTCCCTTTACTAATCT	((((((..(((.(((((((((((((.(((..((((((.(((...(((((..((.(((.((.((((.((((((((.((..((((((((((.((((....)))).)).))))))))..)).)))))))).)))).)).))).))..)))))...))).))))))..))).))))))))))))).))).))).))).	-78.2	Three	miR319	miR319	Known
		miR319a	CM071924.1	-	49115029	49115224	CTTGGACTGAAGGGAGCTCCCT	AGAGCTTCCTTCAGCCCACT	gatggtttgagAGAGCTTCCTTCAGCCCACTCATGGATAGGTGAAGGGTCTGAATTAGCTGCCGACTCATTCATTCAAACACGGTAGATTGGATCTGGGTTTGGTGTCCTACTGTGAATGTGTGAATGATTCGGGAGATAAATTTCATCCTATTCTTCTCTGTGCTTGGACTGAAGGGAGCTCCCTTTACTAATCT	((((((..(((.(((((((((((((.(((..((((((.(((...(((((..((.(((.((.((((.((((((((.((..((((((((...(.(((.......))).).))))))))..)).)))))))).)))).)).))).))..)))))...))).))))))..))).))))))))))))).))).))).))).	-79	Three	miR319	miR319	Known
miR2111	4	miR2111e	JABTTQ020003093.1	+	1146541	1146625	GGCCTCGGGCTGCAGATTACC	TAATCTGCATCCTGAGGTTTA	TGAGGATCAGGTAATCTGCATCCTGAGGTTTAAATGATGTGTTGTGGTCATCTAGGCCTCGGGCTGCAGATTACCCCGTCCTCAT	(((((((..(((((((((((.(((((((((((.(((((........))))).))))))))))).)))))))))))..))))))).	-51.8	Three	miR2111	miR2111	Known
		miR2111d	JABTTQ020002065.1	-	335254	335353	TAATCTGCATCCTGAGGTTTA	GTCCTCGGGCTGCAGATTATC	GAGGATCAGATAATCTGCATCCTGAGGTTTAGAACGATtattaagtttattaaatttaatttttcaactGGTCCTCGGGCTGCAGATTATCCCATCCTTA	((((((..(((((((((((.(((((((.((((...((..(((((((((...)))))))))..))...)))).))))))).)))))))))))..)))))).	-42.8	Five	miR2111	miR2111	Probable
		miR2111c	JABTTQ020002065.1	-	321178	321277	TAATCTGCATCCTGAGGTTTA	GTCCTCGGGCTGCAGATTATC	GAGGATCAGATAATCTGCATCCTGAGGTTTAGAACGATtattaagtttattaaatttaatttttcaactGGTCCTCGGGCTGCAGATTATCCCATCCTTA	((((((..(((((((((((.(((((((.((((...((..(((((((((...)))))))))..))...)))).))))))).)))))))))))..)))))).	-42.8	Five	miR2111	miR2111	Probable
		miR2111b	JABTTQ020002064.1	-	1058995	1059094	TAATCTGCATCCTGAGGTTTA	GTCCTCGGGCTGCAGATTATC	GAGGATCAGATAATCTGCATCCTGAGGTTTAGAACGATtattaagtttattaaatttaatttttcaactGGTCCTCGGGCTGCAGATTATCCCATCCTTA	((((((..(((((((((((.(((((((.((((...((..(((((((((...)))))))))..))...)))).))))))).)))))))))))..)))))).	-42.8	Five	miR2111	miR2111	Probable
miR172	14	miR172n	JABTTQ020003411.1	+	632386	632522	TGAGAATCTTGATGATGCTGC	GTAGCATCATCAAGATTCACA	TTTTTTCTGGTGTAGCATCATCAAGATTCACAAAACAAAGGCATATATGGTGGTGATATCATGCATCCTTTTTAAATTCTCTCTCTACACCAAAGCCTTACGGTTATGAGAATCTTGATGATGCTGCATCGGCAATA	......(((((((((((((((((((((((.((.(((.(((((.....(((((..((...........................))..)))))..)))))...))).)).))))))))))))))))))))))).....	-50	Three	miR172	miR172	Known
		miR172m	JABTTQ020002062.1	-	353471	353560	TGAGAATCTTGATGATGCTGC	AGTGTCATCAAGATTCACATATA	TTTTGCAAATGCAGTGTCATCAAGATTCACATATAGTGTCATTGTATTTTGATGCACTATGAGAATCTTGATGATGCTGCATTAGCAAAT	.(((((.(((((((((((((((((((((...(((((((.(((((.....)))))))))))).))))))))))))))))))))).))))).	-47.5	Three	miR172	NA	Known
		miR172l	JABTTQ020002060.1	+	94237	94332	TGAGAATCTTGATGATGCTGC	AGTGTCATCAAGATTCACATT	TTTTGCAAATGCAGTGTCATCAAGATTCACATTATAGTGTCATGGTATGTTTGGTGATGCACAAATGAGAATCTTGATGATGCTGCATTAGCAAAT	.(((((.(((((((((((((((((((((.((((...(((((((.(......).)))))))...)))).))))))))))))))))))))).))))).	-47.9	Three	miR172	miR172	Known
		miR172k	JABTTQ020000752.1	-	269442	269710	TGAGAATCTTGATGATGCTGC	GTAGCATCATCAAGATTCACA	TGTTTTCTGGTGTAGCATCATCAAGATTCACATGCAAAAAGCATGGTGGCCGGTAAGCAGTATTCTAAAAAGTGTTAAGCAAAAAGCATGGTGGCCGGTAAGCAGTAATCCCAACAGTATTCTAAAAAGTGTTAAACGCTAATCAGTCATCAGGCTAGGATCTCTCGCCGGAGACTAATTTTTAGAATAGTACGGCAAGCTTATTATTTCTCTGTCTCTTCACGAAGCTTTTTGATGATGAGAATCTTGATGATGCTGCATCGGCAATA	......(((((((((((((((((((((((.(((.((((((((.(.(((((((((...((.(((.((.....((.....))....)).))).))))))))................(.(((((((((((((((...)))))....((((.((.(((.((.....)).))).))))))...)))))))))).)..((((...............))))....))).).))))))))...))).))))))))))))))))))))))).....	-83.8	Three	miR172	miR172	Known
		miR172j	JABTTQ020000346.1	-	581946	582043	GCAGCGTTATCAAGATTCACA	AGAATCTTGATGATGCTGCAT	GTTTGCAAATGCAGCGTTATCAAGATTCACATTCAATtagctatatataaatatagtgaTGCGCAATGAGAATCTTGATGATGCTGCATTGGCAAATA	((((((.(((((((((((((((((((((.(((((.....(((((((....))))))).....).)))).))))))))))))))))))))).)))))).	-47.2	Five	miR172	miR172	Known
		miR172i	JABTTQ020000024.1	+	237916	238053	TGAGAATCTTGATGATGCTGC	GTAGCATCATCAAGATTCACA	TTTTTTCTGGTGTAGCATCATCAAGATTCACAAAGCAAAGGCATATATGGTGGTGATATCATGCATCCCTTTTAAATTCTCTCTCTACACCAAAAGCCTTGCGGTTATGAGAATCTTGATGATGCTGCATCGGTAATA	......(((((((((((((((((((((((.((.(((.(((((.....(((((..((...........................))..)))))...)))))...))).)).))))))))))))))))))))))).....	-50.6	Three	miR172	miR172	Known
		miR172h	CM071936.1	-	74770291	74770440	TGAGAATCTTGATGATGCTGC	GGAGCATCATCAAGATTCACA	TTTTTGCTGATGGAGCATCATCAAGATTCACATAGCTTTTCTTGGGCTAAATGGATGTGGctaattttcattatttatttaaatttttcacAATCTTAAGAGCCTTAAAAATGTAGATATGAGAATCTTGATGATGCTGCAGCGGCAATG	...((((((.((.((((((((((((((((.((((((.(((...(((((....((((((((..(((((..((.....))..)))))..)))).))))....)))))...))).))...)))).)))))))))))))))).)).))))))..	-55.5	Three	miR172	miR172	Known
		miR172g	CM071936.1	-	11560589	11560790	TGAGAATCTTGATGATGCTGC	GTAGCATCATCAAGATTCACA	TGTTTTCTGGTGTAGCATCATCAAGATTCACATGCAAAAAAGCATGGTGGCCGGTAAGTGGTATTCTAAAAAGTGTTAAGCGCTAATCAGTTATCGGGCTAGGATCTCTCGCCGGAGACTAATTAAGGATAGACGGAAATTTTTAGAATAGTACGGTAAGCTTTTTGATGATGAGAATCTTGATGATGCTGCATCGGCAATA	......(((((((((((((((((((((((.(((...(((((((......(((.....(((.(((((((((((..(((...(..((((.((((.((.(((.((.....)).))).)))))).))))..)...))).....))))))))))).))))))..)))))))....))).))))))))))))))))))))))).....	-72.9	Three	miR172	miR172	Known
		miR172f	CM071936.1	+	10547511	10547682	TGAGAATCTTGATGATGCTGC	ATATTGTGGGGAActcatt	TTTTTGATGATGAGAATCTTGATGATGCTGCATCGGCAATAAACGGCTAATAAAAGCTGTGGGTTCACAGGTTTACATGATGAAAAGATGGTAAAAACTCACTGTTCATTAGTTTTTATGATTCTGTCAGGTGGGAGTTTTTGGTATATTGTGGGGAActcattattttact	.....(((((((((..((((.((((((.(((...(((........)))....(((.(((((....))))).))).(((..(((...(((.(((((((((...........))))))))).)))...))).)))..........))))))))).)))).))))))))).....	-37.7	Five	miR172	NA	Probable
		miR172e	CM071934.1	-	2680693	2680789	GCAGCGTTATCAAGATTCACA	AGAATCTTGATGATGCTTCAT	GTTTGCAAATGCAGCGTTATCAAGATTCACATTCAATtagctatatataaatatagtgaTGCGCAATGAGAATCTTGATGATGCTTCATTAACAACA	..(((..((((.((((((((((((((((.(((((.....(((((((....))))))).....).)))).)))))))))))))))).))))..)))..	-34.1	Five	miR172	miR172	Probable
		miR172d	CM071934.1	-	2320729	2320826	GCAGCGTTATCAAGATTCACA	AGAATCTTGATGATGCTGCAT	GTTTGCAAATGCAGCGTTATCAAGATTCACATTCAATtagctatatataaatatagtgaTGCGCAATGAGAATCTTGATGATGCTGCATTGGCAAATA	((((((.(((((((((((((((((((((.(((((.....(((((((....))))))).....).)))).))))))))))))))))))))).)))))).	-47.2	Five	miR172	miR172	Known
		miR172c	CM071931.1	-	80093099	80093224	TGAGAATCTTGATGATGCTGC	AGCCTTGGgaggtattttatt	ATGCACAAAATGAGAATCTTGATGATGCTGCATTAGCAAATTAGGACTGATCATACACTGTCCATGATGATTGTTTGCAGCCTTGGgaggtattttattttattttatgtttctttgAAAGTGCAC	.(((((((((((((((((((..(((.((((((..(((((((((((((............)))).))))..))))))))))).))).))))).))))))))).(((((........)))))))))).	-30.4	Five	miR172	NA	Probable
		miR172b	CM071924.1	-	7058898	7059034	TGAGAATCTTGATGATGCTGC	GTAGCATCATCAAGATTCACA	TTTTTTCTGGTGTAGCATCATCAAGATTCACAAAACAAAGGCATATATGGTGGTGATATCATGCATCCTTTTTAAATTCTCTCTCTACACCAAAGCCTTACGGTTATGAGAATCTTGATGATGCTGCATCGGCAATA	......(((((((((((((((((((((((.((.(((.(((((.....(((((..((...........................))..)))))..)))))...))).)).))))))))))))))))))))))).....	-50	Three	miR172	miR172	Known
		miR172a	CM071924.1	-	6895517	6895653	TGAGAATCTTGATGATGCTGC	GTAGCATCATCAAGATTCACA	TTTTTTCTGGTGTAGCATCATCAAGATTCACAAAACAAAGGCATATATGGTGGTGATATCATGCATCCTTTTTAAATTCTCTCTCTACACCAAAGCCTTACGGTTATGAGAATCTTGATGATGCTGCATCGGCAATA	......(((((((((((((((((((((((.((.(((.(((((.....(((((..((...........................))..)))))..)))))...))).)).))))))))))))))))))))))).....	-50	Three	miR172	miR172	Known
miR171	9	miR171n	JABTTQ020002837.1	+	161434	161531	TGAGCCGAATCAATATCACTC	GTGATATTGCTTTCGGCTCAGC	AAATAGACATGGTGTGATATTGCTTTCGGCTCAGCCGCTGCATTCAAATAAGCCATTTTTTGGGGGTTGAGCCGAATCAATATCACTCTTGTATGCTT	......(((.((.(((((((((..((((((((((((.((((..........))........)).)))))))))))).))))))))).)))))......	-37.8	Three	miR171	NA	Known
		miR171m	JABTTQ020002782.1	+	433571	433678	tgagccgAATCAATATCACTC	GTGATATTGCATTTGGCTCAGC	GAAGTAGACACGGCGTGATATTGCATTTGGCTCAGCTCCACATATATGTTGCATTCAAATAAGCccttttttggagttgagccgAATCAATATCACTCTTGTATGCTT	.(((((.(((.((.(((((((((.((((((((((((((((.......(((...........))).......))))))))))))))))))))))))).))))).)))))	-44.9	Three	miR171	NA	Probable
		miR171l	JABTTQ020002397.1	+	266645	266733	TGATTGAGCCGTGCCAATATC	TATTGGTGCGGTTCAATTAGA	AGATATTGGTGCGGTTCAATTAGAAAGCCGTGCTCCATAGGTTTAGAGCTCGGTTATTTGATTGAGCCGTGCCAATATCACGTATATAT	.(((((((((((((((((((((((.(((((.((((.(......).)))).))))).)))))))))))))))))))))))..........	-47.4	Three	miR171	miR171	Known
		miR171h	JABTTQ020001223.1	+	436457	436554	TGATTGAGCCGTGCCAATATC	TATTGGTGCGGTTCAATTAGA	CAGCAGACGGGATATTGGTGCGGTTCAATTAGAAAGCCGTGGTCTATAAGTGTAGAGCTCGGTTATTTGATTGAGCCGTGCCAATATCACGTGTATAT	....(.(((.(((((((((((((((((((((((.(((((.(.(((((....))))).).))))).))))))))))))))))))))))).))).)....	-51.8	Three	miR171	miR171	Known
		miR171g	JABTTQ020001222.1	+	30834	30931	TGATTGAGCCGTGCCAATATC	TATTGGTGCGGTTCAATTAGA	CAGCAGACGGGATATTGGTGCGGTTCAATTAGAAAGCCGTGGTCTATAAGTGTAGAGCTCGGTTATTTGATTGAGCCGTGCCAATATCACGTGTATAT	....(.(((.(((((((((((((((((((((((.(((((.(.(((((....))))).).))))).))))))))))))))))))))))).))).)....	-51.8	Three	miR171	miR171	Known
		miR171f	JABTTQ020001219.1	+	200141	200238	TGATTGAGCCGTGCCAATATC	TATTGGTGCGGTTCAATTAGA	CAGCAGACGGGATATTGGTGCGGTTCAATTAGAAAGCCGTGGTCTATAAGTGTAGAGCTCGGTTATTTGATTGAGCCGTGCCAATATCACGTGTATAT	....(.(((.(((((((((((((((((((((((.(((((.(.(((((....))))).).))))).))))))))))))))))))))))).))).)....	-51.8	Three	miR171	miR171	Known
		miR171e	CM071936.1	+	78763574	78763681	tgagccgAATCAATATCACTC	GTGATATTGCATTTGGCTCAGC	GAAGTAGACACGGCGTGATATTGCATTTGGCTCAGCTCCACATATATGTTGCATTCAAATAAGCccttttttggagttgagccgAATCAATATCACTCTTGTATGCTT	.(((((.(((.((.(((((((((.((((((((((((((((.......(((...........))).......))))))))))))))))))))))))).))))).)))))	-44.9	Three	miR171	NA	Probable
		miR171d	CM071933.1	+	67133053	67133141	TGATTGAGCCGTGCCAATATC	TATTGGTGCGGTTCAATTAGA	AGATATTGGTGCGGTTCAATTAGAAAGCCGTGCTCCATAGGTTTAGAGCTCGGTTATTTGATTGAGCCGTGCCAATATCACGTATATAT	.(((((((((((((((((((((((.(((((.((((.(......).)))).))))).)))))))))))))))))))))))..........	-47.4	Three	miR171	miR171	Known
		miR171c	CM071929.1	+	9561294	9561391	TGATTGAGCCGTGCCAATATC	TATTGGTGCGGTTCAATTAGA	CAGCAGACGGGATATTGGTGCGGTTCAATTAGAAAGCCGTGGTCTATAAGTGTAGAGCTCGGTTATTTGATTGAGCCGTGCCAATATCACGTGTATAT	....(.(((.(((((((((((((((((((((((.(((((.(.(((((....))))).).))))).))))))))))))))))))))))).))).)....	-51.8	Three	miR171	miR171	Known
miR168	5	miR168e	JABTTQ020003477.1	+	469112	469294	TCGCTTGGTGCAGGTCGGGAA	CCCGCCTTGCATCAACTGAAT	CGGCCTCTAGTTCGCTTGGTGCAGGTCGGGAACTTTCTTCGCCGACGGCGTCGTTAGTACGTTGATTTGGAGTATGCTCAAATCGTACTTCTGTACGAATATGTATGAATGTTATGACGTCGTCGTTTTTCGTTTTTGGCGAAAATCAGGTTCCCGCCTTGCATCAACTGAATCGGAGACCGC	(((.((((.(((((.((((((((((.(((((((((..(((((((((((((.(((((..(((((.((...(((....)))...((((((....))))))......)).)))))..))))).)))))))..........))))))....))))))))).)))))))))).))))).)))).))).	-78.7	Five	miR168	miR168	Known
		miR168d	JABTTQ020001611.1	+	236000	236182	TCGCTTGGTGCAGGTCGGGAA	CCCGCCTTGCATCAACTGAAT	CGGTCTCTAGTTCGCTTGGTGCAGGTCGGGAACTTTCTTCGCCGACGGCGTCGTTAGTACGTTGATTTGGAGTATGCTCAAATCGTACTTCTGTACGAATATGTATGAATGTTATGACGTCGTCGTTTTTCGTTTTTGGCGAAAATCAGGTTCCCGCCTTGCATCAACTGAATCGGAGACCGC	((((((((.(((((.((((((((((.(((((((((..(((((((((((((.(((((..(((((.((...(((....)))...((((((....))))))......)).)))))..))))).)))))))..........))))))....))))))))).)))))))))).))))).)))))))).	-83.8	Five	miR168	miR168	Known
		miR168c	JABTTQ020001610.1	-	208446	208628	TCGCTTGGTGCAGGTCGGGAA	CCCGCCTTGCATCAACTGAAT	CGGCCTCTAGTTCGCTTGGTGCAGGTCGGGAACTTTCTTCGCCGACGGCGTCGTTAGTACGTTGATTTGGAGTATGCTCAATTCGTACTTCTGTACGAATATGTATGAATGTTATGACGTCGTCGTTTTTCGTTTTTGGCGAAAATCAGGTTCCCGCCTTGCATCAACTGAATCGGAGACCGC	(((.((((.(((((.((((((((((.(((((((((..(((((((((((((.(((((..(((((.((...(((....))).((((((((....))))))))....)).)))))..))))).)))))))..........))))))....))))))))).)))))))))).))))).)))).))).	-80.9	Five	miR168	miR168	Known
		miR168b	JABTTQ020000872.1	-	283494	283697	TCGCTTGGTGCAGGTCGGGAA	CCCGCCTTGCATCAACTGAAT	CGGCCTCTAATTCGCTTGGTGCAGGTCGGGAACTGTCTTTGCCGACTGCGTGGTTTTTTGCGTTGAATTTAACAATTACACTcttaaatcatatataaatcgAATCGCTTCCGTATACGTAGTAAACATACGGTGTATTATATGATATCGCTGTTTTTGGCGAAAATCAGTTTCCCGCCTTGCATCAACTGAATCGTAGACCGC	(((..(((((((((.((((((((((.(((((((((..(((((((((((((((.......(((((..(((((........................)))))..)).))).......))))))))......((((((((((....)))).))))))...)))))))...))).)))))).)))))))))).)))))..))))))).	-61.7	Five	miR168	miR168	Known
		miR168a	CM071927.1	+	25480577	25480780	TCGCTTGGTGCAGGTCGGGAA	CCCGCCTTGCATCAACTGAAT	CGGCCTCTAATTCGCTTGGTGCAGGTCGGGAACTTTCTTTGCCGACGGCGTGGTGTTTTGCGTTGAATTTAACAATTATACTCTTAAATCATATATAATTCCAATAGCATCCGTATACATAGTAAACATACGGTGTATTATATGATATCGCTGTTTTTGGCGAAAATCAGGTTCCCGCCTTGCATCAACTGAATCGTAGACCGC	(((..(((((((((.((((((((((.(((((((((..(((((((((((((.(((((..(..((((....)))).)..))))).....((((((((...........(((.((((((...........)))))))))..))))))))..)))))))...))))))....))))))))).)))))))))).)))))..))))))).	-64.8	Five	miR168	miR168	Known
miR167	5	miR167j	JABTTQ020003097.1	-	471355	471436	TGAAGCTGCCAGCATGATCTC	GATCATATGGCAGCTTCACC	CACTAGTAGTTGAAGCTGCCAGCATGATCTCAACTTGCCTTAAGGGAAGATCAGATCATATGGCAGCTTCACCTATTCATGG	((..(((((.(((((((((((..(((((((...(((.((....)).)))...))))))).))))))))))).)))))..)).	-38.3	Five	miR167	miR167	Known
		miR167h	JABTTQ020000107.1	+	188961	189049	TGAAGCTGCCAGCATGATCTC	GATCATGCGGCAGTTTCACC	CCACCAATAGTTGAAGCTGCCAGCATGATCTCAACTTACCTTCGTAATGAGGAAGATCAGATCATGCGGCAGTTTCACCTGTTGTCGAC	....((((((.((((((((((.(((((((((...(((.((((......)))))))...))))))))))))))))))).)))))).....	-42.2	Five	miR167	miR167	Known
		miR167f	CM071933.1	-	77974222	77974450	TGAAGCTGCCAGCATGATCTGG	AGGTCATCTAGCAGCTTCAAT	GTCTGAGAGATTGAAGCTGCCAGCATGATCTGGTTTGATAAAACCCTTCAAAAATATTGATTCTTGATTTTGTGATTGGATGTTTCGATTTTTCGAGTTTTCGAGTCCCTGCAATGAGAGGgccgaattttaaaaaaaaaaatatacaaattgtttttttttaagtgaGGTTTCAAAAATTGGGTAATTATTATTATCAGGTCATCTAGCAGCTTCAATCACTCACCAA	...((((.((((((((((((.((.((((((((((.((((((.((((.((((.(((....))).))))......((((.((...(((((....)))))...)).))))(((........)))(((..((((...(((((((((((.......)))))))))))))))..)))..........))))..))))))..)))))))))))).)))))))))))).))))....	-71.3	Five	miR167	miR167	Known
		miR167b	CM071924.1	-	95495792	95495880	TGAAGCTGCCAGCATGATCTC	GATCATGCGGCAGTTTCACC	CCACCAATAGTTGAAGCTGCCAGCATGATCTCAACTTACCTTCGTAACGAGGAAGATCAGATCATGCGGCAGTTTCACCTGTTGTCGAC	....((((((.((((((((((.(((((((((...(((.((((......)))))))...))))))))))))))))))).)))))).....	-42.3	Five	miR167	miR167	Known
		miR167a	CM071924.1	-	94178669	94178757	TGAAGCTGCCAGCATGATCTC	GATCATGCGGCAGTTTCACC	CCTCCGATAGTTGAAGCTGCCAGCATGATCTCAACTTGCCTCCGAATCGAGGAAGATCAGATCATGCGGCAGTTTCACCTGTTGATGGA	((..((((((.((((((((((.(((((((((...(((.((((......)))))))...))))))))))))))))))).))))))..)).	-47.2	Five	miR167	miR167	Known
miR166	24	miR166z	JABTTQ020002034.1	-	159611	159700	TCTCGGACCAGGCTTCATTCC	AATGGAGGCTGTTCCAAGATC	ggGGCGTTTGGAATGGAGGCTGTTCCAAGATCCATATTTTTCATGCATGTAACAAGTGATCTCGGACCAGGCTTCATTCCTCACGCCTTA	(((((((..(((((((((.(((.(((.((((((......................).))))).))).))).)))))))))..))))))).	-39.1	Three	miR166	miR166	Known
		miR166y	JABTTQ020001744.1	+	58242	58327	TCTCGGACCAGGCTTCATTCC	GATGTTGTCTGGCTCGAGGTC	GGGATGTTGTCTGGCTCGAGGTCATGATTGTAAAAATTTACTCATCGATCATGACTCTCGGACCAGGCTTCATTCCCCCAAACCAC	((((((..((((((.(((((((((((((((...............)))))))))).))))).))))))..))))))..........	-39.7	Three	miR166	NA	Known
		miR166x	JABTTQ020001742.1	+	354612	354708	TCTCGGACCAGGCTTCATTCC	GGGATGTTGTCTGGCTCGAGG	TATGGGTTGAGGGGATGTTGTCTGGCTCGAGGTCATGATTGTAAAAATTTACTCATCGATCATGACTCTCGGACCAGGCTTCATTCCCCAAACCACA	..(((..((.(((((((..((((((.(((((((((((((((...............)))))))))).))))).))))))..)))))))))..)))..	-49.3	Three	miR166	miR166	Known
		miR166w	JABTTQ020001348.1	-	2257507	2257595	TCTCGGACCAGGCTTCATTCC	AATGGAGGCTGTTCCAAGATC	GGGGCGTTTGGAATGGAGGCTGTTCCAAGATCGATCCCTTGTTAATTCCATGGAATGATCTCGGACCAGGCTTCATTCCTCGCGCCCCA	(((((((..(((((((((.(((.(((.((((((.(((..((.......)).))).)))))).))).))).)))))))))..))))))).	-51.3	Three	miR166	miR166	Known
		miR166v	JABTTQ020001329.1	+	23900	24033	TCGGACCAGGCTTCATTCCTC	GGGATGTTGGCTGGCTCGACG	TTTATTTGTGGGGGATGTTGGCTGGCTCGACGCAACCACATTTTCTTgctgttaattattattatttttaattttgacagTTTTAAGAGAAATTGTGAAGGCTTCGGACCAGGCTTCATTCCTCTCAAATCCCT	...(((((.((((((((..(.((((.((((.((...((((.((((((((((((((..((((.......)))).)))))))).....)))))).))))...)).)))).)))).)..)))))))).)))))....	-49.9	Three	miR166	miR166	Known
		miR166u	JABTTQ020001328.1	+	178840	178972	TCGGACCAGGCTTCATTCCTC	GGGATGTTGGCTGGCTCGACG	TTTATTTGTGGGGGATGTTGGCTGGCTCGACGCAACCACATTTTCTTgctgttaattattattatttttaatttgacagTTTTAAGAGAAATTGTGAAGGCTTCGGACCAGGCTTCATTCCTCTCAAATCCCT	...(((((.((((((((..(.((((.((((.((...((((.((((((((((((((..((((.......)))))))))))).....)))))).))))...)).)))).)))).)..)))))))).)))))....	-49.1	Three	miR166	miR166	Known
		miR166t	JABTTQ020000669.1	+	14615	14716	TCTCGGACCAGGCTTCATTCC	GGAATGCTGTCTGGTTCGAGA	AAATGTTGAGGGGAATGCTGTCTGGTTCGAGACCATTCTTCTTCGGATTTTCAACACATTCTGTCCAGTGATCTCGGACCAGGCTTCATTCCCCTCAGCTTT	....(((((((((((((..(((((((((((((.((((......((((............))))...)))).)))))))))))))..)))))))))))))...	-51.8	Three	miR166	miR166	Known
		miR166s	JABTTQ020000361.1	-	321243	321331	TCTCGGACCAGGCTTCATTCC	AATGGAGGCTGTTCCAAGATC	GGGGCGTTTGGAATGGAGGCTGTTCCAAGATCGATCCATTGTTAATTCCACGGAATGATCTCGGACCAGGCTTCATTCCTCGCGCCACA	..(((((..(((((((((.(((.(((.((((((.(((..............))).)))))).))).))).)))))))))..)))))...	-44.1	Three	miR166	miR166	Known
		miR166r	JABTTQ020000360.1	-	795957	796045	TCTCGGACCAGGCTTCATTCC	AATGGAGGCTGTTCCAAGATC	GGGGCGTTTGGAATGGAGGCTGTTCCAAGATCGATCCCTTGTTAATTCCACGGAATGATCTCGGACCAGGCTTCATTCCTTACGCCCCA	(((((((..(((((((((.(((.(((.((((((.(((..............))).)))))).))).))).)))))))))..))))))).	-51.2	Three	miR166	miR166	Known
		miR166m	CM071935.1	+	15210160	15210261	TCTCGGACCAGGCTTCATTCC	GGATGTTGTCTGGTTCGAGAC	AATGTTGAGGGGGATGTTGTCTGGTTCGAGACCAATTTTGGATGTCCATAAATATACATTCTTTGAAATGGTCTCGGACCAGGCTTCATTCCCCTCAACTCT	...(((((((((((((..((((((((((((((((.(((.((((((..........))))))...))).))))))))))))))))..)))))))))))))...	-59.8	Three	miR166	miR166	Known
		miR166l	CM071935.1	+	15094642	15094741	TCTCGGACCAGGCTTCATTCC	ATGTTGTCTGTTCGAGACC	AATGTTGAGGGGATGTTGTCTGTTCGAGACCAATTTTGGATGTCCATAAATATACATTCTTTGAAATGGTCTCGGACCAGGCTTCATTCCCCTCAACTCT	...((((((((((((..(((((((((((((((.(((.((((((..........))))))...))).)))))))))).)))))..)).))))))))))...	-48.5	Three	miR166	miR166	Probable
		miR166k	CM071934.1	-	13162658	13162746	TCTCGGACCAGGCTTCATTCC	AATGGAGGCTGTTCCAAGATC	GGGGCGTTTGGAATGGAGGCTGTTCCAAGATCGATCCCTTGTTAATTCCACGGAATGATCTCGGACCAGGCTTCATTCCTTACGCCCCA	(((((((..(((((((((.(((.(((.((((((.(((..............))).)))))).))).))).)))))))))..))))))).	-51.2	Three	miR166	miR166	Known
		miR166j	CM071932.1	+	49245688	49245799	TTCGGACCAGGCTTCATTCCC	GAATGTTGGCTGGCTCGAGGC	GGAATGTTGGCTGGCTCGAGGCTATTTCAGATCAGTTTAAGTTTCACATGAGAACTAAGAAGAAACTCTCTGAAATATTGCTTCGGACCAGGCTTCATTCCCCTCAAAATCA	((((((..(.((((.((((((((((((((((..(((((...((((....)))).........))))).)))))))))..))))))).)))).)..))))))...........	-39.2	Three	miR166	miR166	Known
		miR166i	CM071932.1	+	48641875	48641986	TTCGGACCAGGCTTCATTCCC	GAATGTTGGCTGGCTCGAGGC	GGAATGTTGGCTGGCTCGAGGCTATTTCAGATCAGTTTAAGTTTCACATGAGAACTAAGAAGAAACTCTCTGAAATATTGCTTCGGACCAGGCTTCATTCCCCTCAAAATCA	((((((..(.((((.((((((((((((((((..(((((...((((....)))).........))))).)))))))))..))))))).)))).)..))))))...........	-39.2	Three	miR166	miR166	Known
		miR166h	CM071931.1	-	75373343	75373432	TCTCGGACCAGGCTTCATTCC	AATGGAGGCTGTTCCAAGATC	ggGGCGTTTGGAATGGAGGCTGTTCCAAGATCCATTTTTTCCACGCATGTAATAAGTGATCTCGGACCAGGCTTCATTCCTCACGCCTTA	(((((((..(((((((((.(((.(((.(((((.((((.((.((....)).)).))))))))).))).))).)))))))))..))))))).	-41.4	Three	miR166	miR166	Known
		miR166g	CM071930.1	-	16595244	16595340	TCTCGGACCAGGCTTCATTCC	GGGATGTTGTCTGGCTCGAGG	ATGGGTTGAGGGGGATGTTGTCTGGCTCGAGGTCATGATTGTAAAAATTTACTCATCGATCATGACTCTCGGACCAGGCTTCATTCCCCCAAACCAC	.(((..((.((((((((..((((((.(((((((((((((((...............)))))))))).))))).))))))..))))))))))..))).	-52.6	Three	miR166	miR166	Known
		miR166f	CM071929.1	+	47971306	47971438	TCGGACCAGGCTTCATTCCTC	GGGATGTTGGCTGGCTCGACG	TTTATTTGTGGGGGATGTTGGCTGGCTCGACGCAACCACATTTTCTTgctgttaattattattatttttaatttgacagTTTTAAGAGAAATTGTGAAGGCTTCGGACCAGGCTTCATTCCTCTCAAATCCCT	...(((((.((((((((..(.((((.((((.((...((((.((((((((((((((..((((.......)))))))))))).....)))))).))))...)).)))).)))).)..)))))))).)))))....	-49.1	Three	miR166	miR166	Known
		miR166e	CM071929.1	+	47667228	47667360	TCGGACCAGGCTTCATTCCTC	GGGATGTTGGCTGGCTCGACG	TTTATTTGTGGGGGATGTTGGCTGGCTCGACGCAACCACATTTTCTTgctgttaattattattatttttaatttgacagTTTTAAGAGAAATTGTGAAGGCTTCGGACCAGGCTTCATTCCTCTCAAATCCCT	...(((((.((((((((..(.((((.((((.((...((((.((((((((((((((..((((.......)))))))))))).....)))))).))))...)).)))).)))).)..)))))))).)))))....	-49.1	Three	miR166	miR166	Known
		miR166c	CM071929.1	-	20688493	20688607	TGTCGGACCAGGCTTCATTCC	AATGTTGTCTGGCTCGACAAA	ATGTTTGTGGGGAATGTTGTCTGGCTCGACAAAACCAATTACATCATATATATGCGTTCAAATAATGAGATTTTATGTTGGTTTTGTCGGACCAGGCTTCATTCCCCCCAAATTT	..(((((.((((((((..((((((.((((((((((((((...(((.(((.(((........)))))).))).....)))))))))))))).))))))..)))))))).)))))..	-51.4	Three	miR166	NA	Known
		miR166ae	JABTTQ020002934.1	-	462520	462644	TCGGACCAGGCTTCATTCCTC	GGGATGTTGGCTGGCTCGACG	AGCGTTTGTGGGGGATGTTGGCTGGCTCGACGCAATCCCATTTAATtacttctttatatatatatatatatatatatatcatgatgTGAAGGCATCGGACCAGGCTTCATTCCTCTCAAACTACA	...(((((.((((((((..(.((((.((((.((..((.((((............((((((((((....))))))))))....)))).))..)).)))).)))).)..)))))))).)))))....	-42.7	Three	miR166	miR166	Known
		miR166ad	JABTTQ020002920.1	-	544164	544272	TCGGACCAGGCTTCATTCCTC	GGGATGTTGGCTGGCTCGACG	AGCGTTTGTGGGGGATGTTGGCTGGCTCGACGCAATCCCATTTAATTACTTCTTTATATATATCATGATGTGAAGGCATCGGACCAGGCTTCATTCCTCTCAAACTACA	...(((((.((((((((..(.((((.((((.((..((.((((........................)))).))..)).)))).)))).)..)))))))).)))))....	-37	Three	miR166	miR166	Known
		miR166ab	JABTTQ020002038.1	-	296277	296365	TCTCGGACCAGGCTTCATTCC	AATGGAGGCTGTTCCAAGATC	GGGGCGTTTGGAATGGAGGCTGTTCCAAGATCCAATTTTTCATGCATGTAATAAGTGATCTCGGACCAGGCTTCATTCCTCACGCCTTA	(((((((..(((((((((.(((.(((.(((((........((....))........))))).))).))).)))))))))..))))))).	-39.6	Three	miR166	miR166	Known
		miR166aa	JABTTQ020002036.1	+	347680	347768	TCTCGGACCAGGCTTCATTCC	AATGGAGGCTGTTCCAAGATC	gggGCGTTTGGAATGGAGGCTGTTCCAAGATCCATTTTTTCATGCATGTAATAAGTGATCTCGGACCAGGCTTCATTCCTCACGCCTTA	(((((((..(((((((((.(((.(((.(((((.((((.((((....)).)).))))))))).))).))).)))))))))..))))))).	-41.2	Three	miR166	miR166	Known
		miR166a	CM071926.1	+	141423887	141423988	TCTCGGACCAGGCTTCATTCC	GGAATGCTGTCTGGTTCGAGA	AAATGTTGAGGGGAATGCTGTCTGGTTCGAGACCATTCTTCTTCGGATGTTCAACACATTCTGTCCAGTGATCTCGGACCAGGCTTCATTCCCCTCAGCTTT	....(((((((((((((..(((((((((((((.((((...(...((((((.....)))))).)...)))).)))))))))))))..)))))))))))))...	-53.9	Three	miR166	miR166	Known
miR164	10	miR164n	JABTTQ020003344.1	-	260171	260300	CATGTGCCCATCTTCCCCATC	TGGAGAAGCAGGGCACGTGCA	GTTGAGCAAGATGGAGAAGCAGGGCACGTGCATTACTAACTCATGCACACCAAAAAACGGACGGCTGAGATTTCTCTAAATGCAATGGAGTTAGTCCTTCATGTGCCCATCTTCCCCATCATGACCACTC	..((..((.(((((.((((..(((((((((....((((((((.((((..((.......))......(((....)))....))))...))))))))....)))))))))..)))).))))).))..))...	-45.3	Three	miR164	miR164	Known
		miR164m	JABTTQ020002936.1	-	144900	145000	TGGAGAAGCAGGGCACGTGCA	CACGTGCTCCCCTTCTCCAAC	TAACTCTCGTTGGAGAAGCAGGGCACGTGCAAGTTCTCGAGTTAGCATGTGTGATTTCTGTAACCGTGTGTGGAATTTTGCACGTGCTCCCCTTCTCCAAC	........((((((((((..(((((((((((((((((.......(((((.((..........)))))))..)))).)))))))))))))..))))))))))	-44	Five	miR164	miR164	Known
		miR164l	JABTTQ020002935.1	+	395541	395652	TGGAGAAGCAGGGCACGTGCA	CACGTGCTCCCCTTCTCCAAC	GTAACTCTCGTTGGAGAAGCAGGGCACGTGCAAGTTCTCGAGTTAGCACGTGTGATTTCTGTAACCGTGTGTGGAATTTTGCACGTGCTCCCCTTCTCCAACACGGGTTTCT	..(((((..((((((((((..(((((((((((((((((.......(((((.((..........)))))))..)))).)))))))))))))..))))))))))..)))))...	-50.5	Five	miR164	miR164	Known
		miR164j	JABTTQ020002066.1	+	643616	643750	TGGAGAAGCAGGGCACGTGCA	CATGTGCTCTTCTTCCCCATC	GTTGAGCTTGATGGAGAAGCAGGGCACGTGCATTATTAACTCATGTACACCattctcaaattttcatttttttttatctgcaCTTGAGATGTGAGTTAGTTATTCATGTGCTCTTCTTCCCCATCATGACCACTC	..((..(.((((((.((((.((((((((((.((.(((((((((((........((((((........................))))))))))))))))).)).)))))))))).)))).)))))).)..))...	-44.5	Five	miR164	miR164	Known
		miR164h	JABTTQ020000419.1	-	291252	291329	TGGAGAAGCAGGGCACGTGCA	CACGTGCTCCCCTTCTCCAAC	TAGCTCTAGTTGGAGAAGCAGGGCACGTGCAAGCTCTTTGATGTGTATAGAAAATTGCACGTGCTCCCCTTCTCCAAC	........((((((((((..((((((((((((..(((...........)))...))))))))))))..))))))))))	-37.9	Five	miR164	miR164	Known
		miR164g	CM071937.1	-	94628039	94628139	TGGAGAAGCAGGGCACGTGCA	CACGTGCTCCCCTTCTCCAAC	TAACTCTCGTTGGAGAAGCAGGGCACGTGCAAGTTCTCGAGTTAGCACGTGTGATTTCTGTAACCGTGTGTGGAATTTTGCACGTGCTCCCCTTCTCCAAC	........((((((((((..(((((((((((((((((.......(((((.((..........)))))))..)))).)))))))))))))..))))))))))	-45.8	Five	miR164	miR164	Known
		miR164f	CM071934.1	+	46642472	46642560	TGGAGAAGCAGGGCACGTGCA	CACGTGCTCCCCTTCTCCAAC	GTAGCTCTAGTTGGAGAAGCAGGGCACGTGCAAGCTCTTTGATGTGTATAGAAAATTGCACGTGCTCCCCTTCTCCAACATGGTCTTCT	......(((((((((((((..((((((((((((..(((...........)))...))))))))))))..)))))))))).)))......	-39.8	Five	miR164	miR164	Known
		miR164d	CM071931.1	+	82508537	82508670	TGGAGAAGCAGGGCACGTGCA	CATGTGCTCTTCTTCCCCATC	GTTGAGCTTGATGGAGAAGCAGGGCACGTGCATTACTAACTCATGTACACCattctcaaattttcattttttttatctgCACTTGAGATATGAGTTAGTTATTCATGTGCTCTTCTTCCCCATCATGACCACTC	..((..(.((((((.((((.((((((((((.((.(((((((((((........((((((.......................))))))))))))))))).)).)))))))))).)))).)))))).)..))...	-47.8	Five	miR164	miR164	Known
		miR164b	CM071926.1	-	8784276	8784353	TGGAGAAGCAGGGCACGTGCA	CACGTGCTCCCCTTCTCCAAC	TAGCTCTAGTTGGAGAAGCAGGGCACGTGCAAGCTCTTTGATGTGTATAGAAAATTGCACGTGCTCCCCTTCTCCAAC	........((((((((((..((((((((((((..(((...........)))...))))))))))))..))))))))))	-37.9	Five	miR164	miR164	Known
		miR164a	CM071924.1	-	98465802	98465931	CATGTGCCCATCTTCCCCATC	TGGAGAAGCAGGGCACGTGCA	GTTGAGCAAGATGGAGAAGCAGGGCACGTGCATTACTAACTCATGCACACCAAAAAACGGACGGCTGAGATTTCTCTAGATGCAATGGAGTTAGTCCTTCATGTGCCCATCTTCCCCATCATGACCACTC	..((..((.(((((.((((..(((((((((....((((((((.((((..((.......))....(((((....))).)).))))...))))))))....)))))))))..)))).))))).))..))...	-45.8	Three	miR164	miR164	Known
miR159c	1	miR159c	JABTTQ020001861.1	+	80150	80350	GAGCTCCTTGAAGTCCAATAG	TTTGGATTGAAGGAGCTCTA	TTTGAGAGTGGAGCTCCTTGAAGTCCAATAGAGGATCTTGCTGGGAAAAATAATCTGCTAATATATGGATCCCATAGCCCTATCCAATACTTAGATTATTTTTGGATAGTTTTATGGCTTGCATATGTCAGGAGCTTCAATTTACCCTTGTTTGACCCTTTTTTGGATTGAAGGAGCTCTACACTTTTGCCCtttctcaca	..(((((((((((((((((..(((((((.(((((.((..((.((((((......((.((.(((((((.(..((((((..((((((((..............))))))))..))))))..).))))))).)).))......))).)))..))..)).))))).))))))).))))))))))))............)))))..	-72.1	Five	miR159	miR159	Known

## Sheet: Table S5
Table S5. Expression abundance (CPM) of RgmiRNAs under different treatments.
RgmiRNAs	mature/star	NP1_CPM	NP2_CPM	NP3_CPM	NP4_CPM	NP5_CPM	NP6_CPM	SP1_CPM	SP2_CPM	SP3_CPM	SP4_CPM	SP5_CPM	SP6_CPM	FA1_CPM	FA2_CPM	FA3_CPM	FA4_CPM	FA5_CPM	FA6_CPM	FO1_CPM	FO2_CPM	FO3_CPM	FO4_CPM	FO5_CPM	FO6_CPM	FAFO1_CPM	FAFO2_CPM	FAFO3_CPM	FAFO4_CPM	FAFO5_CPM	FAFO6_CPM
miRN9c	mature	17.39	21.08	19.03	17.93	21.46	20.01	63.37	53.66	67.41	70.56	61.53	64.16	15.55	15.51	23.5	17.27	18.36	26.72	46.71	43.59	43.82	43.59	33.04	34.04	33.3	23.62	31.31	35.3	36.15	30.23
miRN9b	mature	17.39	21.08	19.03	17.93	21.46	20.01	63.37	53.66	67.41	70.56	61.53	64.16	15.55	15.56	23.5	17.27	18.36	26.72	46.71	43.59	43.82	43.59	33.04	34.04	33.3	24.02	31.31	35.3	36.15	30.23
miRN9a	mature	17.39	21.08	19.03	17.93	21.46	20.01	63.37	53.66	67.41	70.56	61.53	64.16	15.55	15.51	23.5	17.27	18.36	26.72	46.71	43.59	43.82	43.59	33.04	34.04	33.3	23.62	31.31	35.3	36.15	30.23
miRN8	mature	9.49	6.74	7.01	6.33	7.44	6.61	6.52	8.87	7.92	5.94	7.26	7.76	4.34	4.68	5.3	4.16	4.26	5.34	12.51	9.06	4.83	9.06	7.67	7.28	4.54	4.8	6.8	7.34	5.87	5.58
miRN7	mature	21.46	13.84	15.45	21.93	14.88	17.72	18.82	24.3	24.18	21.47	31.24	23.28	13.85	13.91	15.25	12.16	13.87	15.07	23.91	25.48	22.23	25.48	23.23	18.31	19.07	23.22	22.87	23.77	23.95	26.71
miRN6*	star	80.02	95.49	88.95	87.12	103.32	98.88	81.63	82.39	86.24	71.25	85.2	85.89	62.59	55.62	59.55	64.54	64.61	60.78	95.37	54.91	54.14	54.91	45.19	44.37	77.8	64.46	51.91	70.25	75.01	63.69
miRN6	mature	130.43	195.83	190.33	129.8	198.52	198.3	217.5	187.6	212.5	208.5	188.07	228.69	181.11	165.72	134.1	190.25	170.67	151.46	109.27	168.14	189.8	168.14	162.43	176.08	253.99	257.44	159.86	254.79	259.38	164.95
miRN5	mature	5.72	7.9	7.14	7.6	9.06	8.26	6.52	9.08	8.13	4.8	5.36	5.95	5.49	4.31	4.05	5.28	4.65	4.87	7.79	6.79	8.7	6.79	5.76	5.63	3.94	6.41	5.36	6.64	6.33	6.75
miRN44	mature	82.45	66.07	58.24	75.04	64.3	56.83	77.16	113.45	94.16	75.59	108.24	89.77	57.42	77.92	90.5	57.34	81.27	86.62	145.42	90.58	76.05	90.58	85.05	77.47	54.49	48.05	67.57	49.98	48.8	64.28
miRN43	mature	5.23	8.19	6.53	6.33	5.34	5.32	12.11	11.83	9.63	14.16	10.1	13.97	6.65	5.32	5	5.84	4.88	4.15	11.4	11.61	14.18	11.61	8.31	11.74	8.48	10.01	9.89	8.39	10.85	7.92
miRN3f	mature	6.38	4.78	4.95	5.55	5.15	5.23	8.2	13.31	10.7	11.65	12.94	10.35	6.7	6.2	6.65	5.6	6.2	5.42	10.29	6.51	6.12	6.51	11.51	7.75	9.08	5.61	6.39	5.94	8.59	6.75
miRN3e	mature	6.38	4.78	4.95	5.55	5.15	5.23	8.2	13.31	10.7	11.65	12.94	10.35	6.7	6.2	6.65	5.6	6.2	5.42	10.29	6.51	6.12	6.51	11.51	7.75	9.08	5.61	6.39	5.94	8.59	6.75
miRN3d	mature	6.38	4.78	4.95	5.55	5.15	5.23	8.2	13.31	10.7	11.65	12.94	10.35	6.7	6.2	6.65	5.6	6.2	5.42	10.29	6.51	6.12	6.51	11.51	7.75	9.08	5.61	6.39	5.94	8.59	6.75
miRN3b	mature	6.38	4.78	4.95	5.55	5.15	5.23	8.2	13.31	10.7	11.65	12.94	10.35	6.7	6.2	6.65	5.6	6.2	5.42	10.29	6.51	6.12	6.51	11.51	7.75	9.08	5.61	6.39	5.94	8.59	6.75
miRN37*	star	7.18	5.43	5.63	5.26	4.1	4.41	9.32	15.21	7.49	6.39	10.41	11.64	4.45	5.14	5.4	4.88	4.73	5.42	8.9	9.34	8.38	9.34	4.26	4.46	3.63	4.4	5.36	6.29	2.71	6.16
miRN35b	mature	10.64	9.56	10.51	8.77	8.59	9.64	7.46	11.2	17.55	4.34	8.84	16.3	5.06	3.44	7.3	3.76	5.42	7.58	22.24	11.89	12.89	11.89	10.44	7.28	7.57	12.81	11.74	6.99	8.13	7.04
miRN35a	mature	10.52	9.35	10.23	8.48	8.3	9.64	6.52	11.2	17.33	4.11	8.52	15.78	4.84	3.3	7.15	3.44	5.11	7.5	21.97	11.32	12.24	11.32	10.02	6.81	6.36	12.01	10.71	6.29	6.78	6.75
miRN31c	mature	0.18	0.07	0.07	0.39	0	0	25.16	23.66	23.54	23.29	22.72	27.42	0	0	0.15	0	0	0.24	0	0	0	0	0.21	0	0	0	0	0.35	0	0
miRN31b	mature	0.18	0.07	0.07	0.39	0	0	25.16	23.66	23.54	23.29	22.72	27.42	0	0	0.15	0	0	0.24	0	0	0	0	0.21	0	0	0	0	0.35	0	0
miRN31a	mature	0.18	0.07	0.07	0.39	0	0	25.16	23.66	23.54	23.29	22.72	27.42	0	0	0.15	0	0	0.24	0	0	0	0	0.21	0	0	0	0	0.35	0	0
miRN30*	star	31.19	38.18	34.48	26.41	41.12	31.77	0.93	1.06	0.64	0.69	0.63	0.52	8.79	7.39	7.65	8.8	8.75	9.89	0	0.85	1.29	0.85	0.43	0.47	1.51	3.2	1.24	1.4	1.81	1.17
miRN30	mature	43.36	48.11	45.19	46.39	48.46	38.83	0.93	0.42	0.86	0.69	0.32	0.26	14.12	12.53	11.7	14.39	9.37	11.64	0.28	0.28	0.32	0.28	1.07	0.47	5.45	2.4	3.71	1.75	4.97	2.94
miRN29b*	star	9.43	8.11	6.87	8.97	8.59	5.32	35.78	53.03	39.16	38.37	49.54	38.03	6.26	5.87	6.9	6.96	5.66	6.7	51.72	23.49	23.2	23.49	27.07	17.84	9.99	11.61	17.51	7.69	12.65	15.26
miRN29b	mature	277.28	211.48	206.33	291.28	209.02	204.73	737.13	898.7	891.53	721.86	915.13	907.76	184.25	193.3	231.64	183.69	189.26	240.23	524.94	396.29	326.1	396.29	325.7	259.65	276.39	297.08	378.21	291.83	301.86	369.23
miRN29a*	star	9.43	8.11	6.87	8.97	8.59	5.32	35.78	53.03	39.16	38.37	49.54	38.03	6.26	5.87	6.9	6.96	5.66	6.7	51.72	23.49	23.2	23.49	27.07	17.84	9.99	11.61	17.51	7.69	12.65	15.26
miRN29a	mature	277.28	211.48	206.33	291.28	209.02	204.73	737.13	898.7	891.53	721.86	915.13	907.76	184.25	193.3	231.64	183.69	189.26	240.23	524.94	396.29	326.1	396.29	325.7	259.65	276.39	297.08	378.21	291.83	301.86	369.23
miRN28*	star	26.09	48.32	47.26	28.85	50.66	47.19	42.31	38.24	47.29	42.93	35.34	51.48	28.13	24.51	26.15	28.39	33.39	25.92	29.47	47.27	48.01	47.27	44.76	46.48	43.9	53.25	30.08	51.38	53.32	40.21
miRN28	mature	134.2	178.01	152.55	135.85	190.79	155.43	135.31	106.48	135.68	147.52	115.5	155.48	83.52	81.18	80.85	85.49	86.15	81.59	145.42	98.22	98.93	98.22	74.39	83.58	69.93	80.08	58.92	78.64	69.14	61.34
miRN26b	mature	2359.81	2146.08	2060	2323.12	2075.75	2054.56	857.34	1010.25	923.63	876.92	994.34	895.09	883.21	855.29	965.32	869.52	851.94	946.09	491.85	426.86	360.26	426.86	389.22	325.39	348.75	411.59	406.85	352.65	408.51	396.52
miRN26a*	star	456.42	276.1	254.62	448.76	261.58	257.34	268.2	533.86	344.97	271.3	557.6	369.68	157.32	175.35	195.94	153.86	182.83	192.77	645.89	253.91	215.25	253.91	211.88	168.33	118.37	119.31	180.25	111.49	119.3	161.43
miRN26a	mature	2360.48	2146.81	2060.69	2323.8	2076.51	2055.11	858.28	1010.67	923.84	877.14	994.34	895.6	883.37	855.47	965.72	869.84	852.09	946.33	491.85	426.86	360.58	426.86	389.65	325.39	349.05	411.59	406.85	352.65	408.51	396.82
miRN24	mature	9.79	13.33	11.26	8.48	13.16	11.57	13.79	10.56	14.77	14.16	13.57	11.9	12.31	9.82	9.15	14.23	10.3	7.98	12.79	13.59	24.49	13.59	13.22	16.2	22.7	17.22	13.6	21.67	22.59	13.21
miRN20	mature	18.3	13.04	11.47	17.25	12.59	13.13	16.4	27.89	21.19	16.9	28.09	18.37	10.88	10.37	12.1	9.92	12.32	13.4	31.42	13.59	5.48	13.59	14.07	6.57	8.48	10.01	13.39	10.83	8.59	11.45
miRN19c	mature	5.23	8.19	6.53	6.33	5.34	5.32	12.11	11.83	9.63	14.16	10.1	13.97	6.65	5.32	5	5.84	4.88	4.15	11.4	11.61	14.18	11.61	8.31	11.74	8.48	10.01	9.89	8.39	10.85	7.92
miRN19b	mature	5.23	8.19	6.53	6.33	5.34	5.32	12.11	11.83	9.63	14.16	10.1	13.97	6.65	5.32	5	5.84	4.88	4.15	11.4	11.61	14.18	11.61	8.31	11.74	8.48	10.01	9.89	8.39	10.85	7.92
miRN19a	mature	5.23	8.19	6.53	6.33	5.34	5.32	12.11	11.83	9.63	14.16	10.1	13.97	6.65	5.32	5	5.84	4.88	4.15	11.4	11.61	14.18	11.61	8.31	11.74	8.48	10.01	9.89	8.39	10.85	7.92
miRN18	mature	0.91	1.38	0.96	1.27	0.95	0.73	14.72	19.65	14.55	22.15	19.56	10.87	8.85	11.66	8.3	9.6	12.86	9.25	8.9	12.74	11.6	12.74	9.17	10.8	9.38	6.81	6.8	9.79	12.65	9.1
miRN16d	mature	80.08	78.97	75.76	80.79	82.71	77.12	53.12	64.22	61.85	58.69	56.49	59.76	35.22	29.33	30.9	32.47	31.84	31.58	57.55	52.37	49.95	52.37	44.98	38.74	34.21	31.63	35.84	30.76	35.7	25.53
miRN16c	mature	80.08	78.97	75.76	80.79	82.71	77.12	53.12	64.22	61.85	58.69	56.49	59.76	35.22	29.33	30.9	32.47	31.84	31.58	57.55	52.37	49.95	52.37	44.98	38.74	34.21	31.63	35.84	30.76	35.7	25.53
miRN16b	mature	80.08	78.97	75.76	80.79	82.71	77.12	53.12	64.22	61.85	58.69	56.49	59.76	35.22	29.33	30.9	32.47	31.84	31.58	57.55	52.37	49.95	52.37	44.98	38.74	34.21	31.63	35.84	30.76	35.7	25.53
miRN16a	mature	80.08	78.97	75.76	80.79	82.71	77.12	53.12	64.22	61.85	58.69	56.49	59.76	35.22	29.33	30.9	32.47	31.84	31.58	57.55	52.37	49.95	52.37	44.98	38.74	34.21	31.63	35.84	30.76	35.7	25.53
miRN13	mature	22.26	17.89	14.22	21.34	14.6	14.96	33.73	58.1	42.8	37.22	55.85	35.7	18.68	23.36	31.7	20.15	25.33	29.75	44.49	22.36	21.59	22.36	18.76	15.26	19.98	19.62	32.55	21.32	20.79	25.24
miRN12	mature	26.76	26.01	24.73	28.65	26.14	24.15	30.38	34.65	38.73	37.22	43.86	40.87	15.88	17.07	18.5	16.39	18.05	21.3	28.08	32.27	29	32.27	21.74	19.25	26.94	24.82	24.1	24.12	25.76	21.13
miRN11c	mature	583.02	489.68	503.87	622.61	535.56	530.55	681.78	809.76	650.99	711.12	817.31	742.71	443.88	450.98	521.28	447.6	497.36	548.02	857.48	621.04	538.46	621.04	645.22	527.05	401.42	448.42	525.3	460.29	470.87	549.73
miRN11b	mature	583.02	489.68	503.87	622.61	535.56	530.55	681.78	809.76	650.99	711.12	817.31	742.71	443.88	450.98	521.28	447.6	497.36	548.02	857.48	621.04	538.46	621.04	645.22	527.05	401.42	448.42	525.3	460.29	470.87	549.73
miRN11a	mature	583.02	489.68	503.87	622.61	535.56	530.55	681.78	809.76	650.99	711.12	817.31	742.71	443.88	450.98	521.28	447.6	497.36	548.02	857.48	621.04	538.46	621.04	645.22	527.05	401.42	448.42	525.3	460.29	470.87	549.73
miRN10	mature	6.14	5.51	6.11	7.7	5.53	4.96	5.4	10.14	6.21	5.71	10.1	7.76	6.59	4.54	6.6	4.64	5.58	8.22	6.39	4.25	3.87	4.25	3.41	3.99	4.84	5.61	3.3	4.89	4.07	7.34
miR827c*	star	5.78	6.45	6.39	6.33	5.82	5.05	115.18	135.42	136.32	107.33	137.27	142.8	3.19	3.53	3.35	2.56	2.56	3.11	18.91	10.76	13.21	10.76	8.95	8.92	6.66	11.21	8.86	9.79	10.39	8.51
miR827c	mature	10.88	14.49	11.54	10.43	11.54	10.56	244.34	215.06	242.68	244.58	217.42	243.43	6.54	4.18	3.95	4.96	6.97	6.94	18.91	26.04	30.29	26.04	14.71	17.84	8.48	18.82	9.06	7.69	13.56	7.63
miR827b*	star	5.78	6.45	6.39	6.33	5.82	5.05	115.18	135.42	136.32	107.33	137.27	142.8	3.19	3.53	3.35	2.56	2.56	3.11	18.91	10.76	13.21	10.76	8.95	8.92	6.66	11.21	8.86	9.79	10.39	8.51
miR827b	mature	10.88	14.49	11.54	10.43	11.54	10.56	244.34	215.06	242.68	244.58	217.42	243.43	6.54	4.18	3.95	4.96	6.97	6.94	18.91	26.04	30.29	26.04	14.71	17.84	8.48	18.82	9.06	7.69	13.56	7.63
miR827a*	star	5.78	6.45	6.39	6.33	5.82	5.05	115.18	135.42	136.32	107.33	137.27	142.8	3.19	3.53	3.35	2.56	2.56	3.11	18.91	10.76	13.21	10.76	8.95	8.92	6.66	11.21	8.86	9.79	10.39	8.51
miR827a	mature	10.88	14.49	11.54	10.43	11.54	10.56	244.34	215.06	242.68	244.58	217.42	243.43	6.54	4.18	3.95	4.96	6.97	6.94	18.91	26.04	30.29	26.04	14.71	17.84	8.48	18.82	9.06	7.69	13.56	7.63
miR7972b	mature	54.3	49.56	45.95	52.04	42.93	48.02	137.36	137.95	135.46	138.16	125.91	143.83	36.27	36.85	40.95	34.63	36.88	41.79	98.43	82.09	77.34	82.09	78.65	66.2	81.74	87.28	99.09	77.94	83.6	106.25
miR7972a	mature	54.3	49.56	45.95	52.04	42.93	48.02	137.36	137.95	135.46	138.16	125.91	143.83	36.27	36.85	40.95	34.63	36.88	41.79	98.43	82.09	77.34	82.09	78.65	66.2	81.74	87.28	99.09	77.94	83.6	106.25
miR7803s*	star	6.26	9.64	6.73	6.72	9.64	7.62	13.23	12.89	11.56	10.96	11.36	11.38	12.14	10.56	8.15	12.96	9.99	7.66	8.9	8.77	8.38	8.77	8.31	7.98	7.87	10.01	6.18	9.79	10.85	6.16
miR7803r*	star	6.93	9.93	7.28	6.92	10.49	7.99	13.61	14.15	12.63	12.33	12.62	12.42	12.64	11.01	8.65	13.6	10.23	7.98	9.73	10.76	9.02	10.76	9.17	8.22	8.17	11.21	6.8	10.14	10.85	6.16
miR7803n*	star	5.9	9.27	6.66	6.63	8.78	6.7	12.3	11.83	11.56	10.96	10.1	10.87	11.48	10.19	7.55	12.56	9.92	7.26	7.51	8.21	8.38	8.21	7.25	7.28	7.27	8.81	7.21	9.79	9.49	5.28
miR7803m*	star	5.9	9.27	6.66	6.63	8.78	6.7	12.3	11.83	11.56	10.96	10.1	10.87	11.48	10.19	7.55	12.56	9.92	7.26	7.51	8.21	8.38	8.21	7.25	7.28	7.27	8.81	7.21	9.79	9.49	5.28
miR7803h*	star	5.9	9.27	6.66	6.63	8.78	6.7	12.3	11.83	11.56	10.96	10.1	10.87	11.48	10.19	7.55	12.56	9.92	7.26	7.51	8.21	8.38	8.21	7.25	7.28	7.27	8.81	7.21	9.79	9.49	5.28
miR7803g*	star	6.93	9.93	7.28	6.92	10.49	7.99	13.61	14.15	12.63	12.33	12.62	12.42	12.64	11.01	8.65	13.6	10.23	7.98	9.73	10.76	9.02	10.76	9.17	8.22	8.17	11.21	6.8	10.14	10.85	6.16
miR7803c*	star	6.93	9.93	7.28	6.92	10.49	7.99	13.61	14.15	12.63	12.33	12.62	12.42	12.64	11.01	8.65	13.6	10.23	7.98	9.73	10.76	9.02	10.76	9.17	8.22	8.17	11.21	6.8	10.14	10.85	6.16
miR7803b*	star	6.26	9.64	6.73	6.72	9.64	7.62	13.23	12.89	11.56	10.96	11.36	11.38	12.14	10.56	8.15	12.96	9.99	7.66	8.9	8.77	8.38	8.77	8.31	7.98	7.87	10.01	6.18	9.79	10.85	6.16
miR7803a*	star	6.26	9.64	6.73	6.72	9.64	7.62	13.23	12.89	11.56	10.96	11.36	11.38	12.14	10.56	8.15	12.96	9.99	7.66	8.9	8.77	8.38	8.77	8.31	7.98	7.87	10.01	6.18	9.79	10.85	6.16
miR530f	mature	11.01	9.42	9.27	11.79	7.92	8.54	11.18	10.56	9.84	8.22	7.57	8.28	7.47	6.65	7.75	6.8	7.28	8.29	11.68	10.47	8.7	10.47	5.97	7.28	46.92	48.05	44.08	54.52	47	56.94
miR530d	mature	11.01	9.42	9.27	11.79	7.92	8.54	11.18	10.56	9.84	8.22	7.57	8.28	7.47	6.65	7.75	6.8	7.28	8.29	11.68	10.47	8.7	10.47	5.97	7.28	46.92	48.05	44.08	54.52	47	56.94
miR530c	mature	11.01	9.42	9.27	11.79	7.92	8.54	11.18	10.56	9.84	8.22	7.57	8.28	7.47	6.65	7.75	6.8	7.28	8.29	11.68	10.47	8.7	10.47	5.97	7.28	46.92	48.05	44.08	54.52	47	56.94
miR5037*	star	87.99	78.9	75.21	87.61	80.99	75.83	74.74	79.65	70.41	68.97	86.46	63.9	31.1	33.55	36.15	29.59	33.85	34.54	58.67	46.99	35.12	46.99	40.07	25.59	36.03	26.42	32.55	33.55	33.89	37.27
miR5037	mature	702.99	752.82	681.22	689.17	749.06	678.92	298.39	290.06	295.53	310.8	306.73	304.48	138.64	156.4	169.59	146.83	154.63	181.37	166.82	167.57	162.09	167.57	148.78	127.48	184.97	168.96	160.89	183.84	150.03	161.13
miR482h*	star	14.65	13.19	9.62	14.81	12.97	10.1	7.64	15.84	7.06	6.17	14.2	8.02	10.06	10	10.85	10.8	11.08	10.05	17.52	9.06	7.09	9.06	6.61	6.34	5.75	5.61	5.15	4.19	6.78	7.04
miR482h	mature	51.2	51.37	53.51	48.24	49.13	49.12	50.7	49.86	66.13	51.15	48.91	67	32.7	34.88	48	30.47	36.18	49.29	92.31	78.69	66.06	78.69	54.14	46.25	57.82	42.04	55.83	51.03	39.77	57.23
miR482g*	star	14.65	13.19	9.62	14.81	12.97	10.1	7.64	15.84	7.06	6.17	14.2	8.02	10.06	10	10.85	10.8	11.08	10.05	17.52	9.06	7.09	9.06	6.61	6.34	5.75	5.61	5.15	4.19	6.78	7.04
miR482g	mature	51.2	51.37	53.51	48.24	49.13	49.12	50.7	49.86	66.13	51.15	48.91	67	32.7	34.88	48	30.47	36.18	49.29	92.31	78.69	66.06	78.69	54.14	46.25	57.82	42.04	55.83	51.03	39.77	57.23
miR482f	mature	16.84	17.89	17.17	18.61	13.36	16.43	17.89	27.04	26.96	18.73	25.56	28.2	5.82	5.23	11.55	6.48	6.58	13.24	47.54	18.4	19.98	18.4	15.99	14.09	11.5	11.61	20.81	13.98	9.94	19.08
miR482e	mature	6.75	6.23	6.73	7.8	6.01	7.07	10.06	10.35	21.83	8.91	8.52	19.66	3.41	4.54	7.9	2.4	5.58	7.26	40.87	25.76	24.81	25.76	23.87	12.91	19.07	24.42	26.57	16.78	24.4	24.36
miR482d*	star	14.65	13.19	9.62	14.81	12.97	10.1	7.64	15.84	7.06	6.17	14.2	8.02	10.06	10	10.85	10.8	11.08	10.05	17.52	9.06	7.09	9.06	6.61	6.34	5.75	5.61	5.15	4.19	6.78	7.04
miR482d	mature	51.2	51.37	53.51	48.24	49.13	49.12	50.7	49.86	66.13	51.15	48.91	67	32.7	34.88	48	30.47	36.18	49.29	92.31	78.69	66.06	78.69	54.14	46.25	57.82	42.04	55.83	51.03	39.77	57.23
miR482c*	star	14.65	13.19	9.62	14.81	12.97	10.1	7.64	15.84	7.06	6.17	14.2	8.02	10.06	10	10.85	10.8	11.08	10.05	17.52	9.06	7.09	9.06	6.61	6.34	5.75	5.61	5.15	4.19	6.78	7.04
miR482c	mature	51.2	51.37	53.51	48.24	49.13	49.12	50.7	49.86	66.13	51.15	48.91	67	32.7	34.88	48	30.47	36.18	49.29	92.31	78.69	66.06	78.69	54.14	46.25	57.82	42.04	55.83	51.03	39.77	57.23
miR482b	mature	16.84	17.89	17.17	18.61	13.36	16.43	17.89	27.04	26.96	18.73	25.56	28.2	5.82	5.23	11.55	6.48	6.58	13.24	47.54	18.4	19.98	18.4	15.99	14.09	11.5	11.61	20.81	13.98	9.94	19.08
miR482a	mature	16.84	17.89	17.17	18.61	13.36	16.43	17.89	27.04	26.96	18.73	25.56	28.2	5.82	5.23	11.55	6.48	6.58	13.24	47.54	18.4	19.98	18.4	15.99	14.09	11.5	11.61	20.81	13.98	9.94	19.08
miR479*	star	52.6	78.46	86.13	53.11	80.8	88.41	16.21	14.37	22.9	16.44	16.41	22.77	30.88	27.95	40.7	32.23	28.66	43.79	38.37	41.89	54.46	41.89	44.55	41.55	53.58	52.85	38.32	57.67	49.26	35.51
miR479	mature	95.1	101.28	102.82	95.7	105.8	98.6	12.11	11.2	13.91	14.39	12.62	13.71	87.37	67.14	66.6	86.05	73.44	63.89	21.41	27.74	27.39	27.74	21.74	24.89	65.69	48.85	55	55.22	49.71	51.66
miR477e	mature	8.39	17.61	14.9	7.21	18.32	15.15	18.64	13.94	23.54	21.01	17.99	16.82	4.12	3.07	3.7	4.88	3.33	4.47	14.74	20.1	18.37	20.1	16.84	16.9	5.15	6.01	3.71	6.29	4.97	4.4
miR477d	mature	8.39	17.61	14.9	7.21	18.32	15.15	18.64	13.94	23.54	21.01	17.99	16.82	4.12	3.07	3.7	4.88	3.33	4.47	14.74	20.1	18.37	20.1	16.84	16.9	5.15	6.01	3.71	6.29	4.97	4.4
miR477c	mature	8.39	17.61	14.9	7.21	18.32	15.15	18.64	13.94	23.54	21.01	17.99	16.82	4.12	3.07	3.7	4.88	3.33	4.47	14.74	20.1	18.37	20.1	16.84	16.9	5.15	6.01	3.71	6.29	4.97	4.4
miR477b	mature	8.21	15.21	11.88	7.02	11.92	11.93	14.54	10.56	13.05	17.81	11.36	15	3.08	3.53	3.55	2.88	3.02	4.31	6.39	11.04	7.41	11.04	11.3	7.28	4.24	4	2.27	2.1	3.62	2.94
miR477a	mature	8.21	15.21	11.88	7.02	11.92	11.93	14.54	10.56	13.05	17.81	11.36	15	3.08	3.53	3.55	2.88	3.02	4.31	6.39	11.04	7.41	11.04	11.3	7.28	4.24	4	2.27	2.1	3.62	2.94
miR408	mature	0.79	1.45	1.1	1.07	0.86	0.73	418.61	274.43	387.98	424.07	282.43	417.02	0.38	0.18	0.4	0.08	0.46	0.48	0.83	1.13	1.29	1.13	1.07	0.47	0.61	1.2	0.62	0.35	0.9	0
miR403	mature	97.84	63.97	63.88	96.57	61.53	65.92	154.51	220.13	165.42	135.65	218.37	173.84	60.12	58.56	68	59.74	61.12	67.63	295	146.91	125.99	146.91	117.66	90.85	77.5	75.27	101.15	73.75	74.11	88.05
miR399y	mature	3.16	3.98	5.84	3.31	2.96	5.6	33.73	26.41	63.13	32.66	26.82	64.42	1.1	1.06	1.8	0.88	1.08	2.15	1.67	2.83	1.29	2.83	2.34	3.05	2.72	2.4	1.03	2.1	1.81	0.59
miR399v	mature	7.36	6.52	7.21	5.55	6.49	6.98	34.67	43.1	45.58	44.76	41.02	43.72	4.18	3.85	4.85	4.16	3.02	5.34	3.34	1.7	2.58	1.7	1.71	1.64	2.12	2	2.68	0.7	1.81	1.76
miR399u	mature	60.38	71.87	70.06	59.93	80.23	67.48	128.79	110.07	117.06	128.57	110.13	119.26	34.51	31.11	36.25	36.79	30.21	36.93	15.29	16.98	18.69	16.98	16.84	16.43	15.74	23.22	18.33	24.12	24.4	16.73
miR399r	mature	7.36	6.52	7.21	5.55	6.49	6.98	34.67	43.1	45.58	44.76	41.02	43.72	4.18	3.85	4.85	4.16	3.02	5.34	3.34	1.7	2.58	1.7	1.71	1.64	2.12	2	2.68	0.7	1.81	1.76
miR399q	mature	60.38	71.87	70.06	59.93	80.23	67.48	128.79	110.07	117.06	128.57	110.13	119.26	34.51	31.11	36.25	36.79	30.21	36.93	15.29	16.98	18.69	16.98	16.84	16.43	15.74	23.22	18.33	24.12	24.4	16.73
miR399p	mature	60.38	71.87	70.06	59.93	80.23	67.48	128.79	110.07	117.06	128.57	110.13	119.26	34.51	31.11	36.25	36.79	30.21	36.93	15.29	16.98	18.69	16.98	16.84	16.43	15.74	23.22	18.33	24.12	24.4	16.73
miR399o	mature	7.36	6.52	7.21	5.55	6.49	6.98	34.67	43.1	45.58	44.76	41.02	43.72	4.18	3.85	4.85	4.16	3.02	5.34	3.34	1.7	2.58	1.7	1.71	1.64	2.12	2	2.68	0.7	1.81	1.76
miR399l	mature	3.16	3.98	5.84	3.31	2.96	5.6	33.73	26.41	62.92	32.66	26.82	64.42	1.1	1.06	1.8	0.88	1.08	2.15	1.67	2.83	1.29	2.83	2.34	3.05	2.72	2.4	1.03	2.1	1.81	0.59
miR399k	mature	7.3	6.52	7.21	5.55	6.49	6.98	34.67	43.1	45.58	44.76	41.02	43.46	4.18	3.81	4.8	4.16	3.02	5.34	3.34	1.7	2.58	1.7	1.71	1.64	2.12	2	2.68	0.7	1.81	1.76
miR399i	mature	7.3	6.52	7.21	5.55	6.49	6.98	34.67	43.1	45.58	44.76	41.02	43.46	4.18	3.81	4.8	4.16	3.02	5.34	3.34	1.7	2.58	1.7	1.71	1.64	2.12	2	2.68	0.7	1.81	1.76
miR399g	mature	376.88	380.5	367.81	396.82	381.68	388.34	1231.78	1187.92	1206.75	1309.89	1235.11	1254.67	334.59	304.59	350.99	351.79	310.58	364.73	290.55	224.75	232.98	224.75	174.36	164.34	418.68	523.69	424.56	432.68	537.75	413.25
miR399f	mature	3.16	3.98	5.84	3.31	2.96	5.6	33.73	26.41	62.92	32.66	26.82	64.42	1.1	1.06	1.8	0.88	1.08	2.15	1.67	2.83	1.29	2.83	2.34	3.05	2.72	2.4	1.03	2.1	1.81	0.59
miR399e	mature	7.3	6.52	7.21	5.55	6.49	6.98	34.67	43.1	45.58	44.76	41.02	43.46	4.18	3.81	4.8	4.16	3.02	5.34	3.34	1.7	2.58	1.7	1.71	1.64	2.12	2	2.68	0.7	1.81	1.76
miR399c	mature	376.88	380.5	367.81	396.82	381.68	388.34	1231.78	1187.92	1206.75	1309.89	1235.11	1254.67	334.59	304.59	350.99	351.79	310.58	364.73	290.55	224.75	232.98	224.75	174.36	164.34	418.68	523.69	424.56	432.68	537.75	413.25
miR399b	mature	32.65	30.36	30.7	32.94	31.67	28.18	137.92	169.85	128.19	136.1	176.71	121.59	27.53	27.95	25.6	29.83	24.71	25.84	42.54	16.7	17.08	16.7	14.92	13.15	29.06	31.23	26.57	21.32	28.02	30.82
miR398d*	star	1.28	2.83	1.85	1.95	2.77	1.84	128.97	134.57	131.61	145.24	147.37	138.92	0.33	0.96	0.65	0.96	0.85	0.48	1.39	0.85	1.29	0.85	0.85	0.7	0.3	1.2	1.24	0.35	0	0.59
miR398d	mature	0.3	0.36	0.21	0.29	0.95	0.64	227.01	173.02	227.91	231.33	182.71	233.6	0.22	0.23	0.05	0.32	0.23	0.16	0.56	0.57	1.61	0.57	0.43	0.7	0.3	0.4	0	0	0	0.29
miR398c	mature	5.23	5.8	5.56	4.39	4.58	4.22	4102.77	3156.66	3334.34	4111.69	3172.03	3421.5	7.47	7.8	9	7.44	8.06	7.1	6.95	9.06	9.34	9.06	7.25	6.1	6.66	15.21	4.94	7.69	10.85	6.46
miR398b	mature	5.23	5.8	5.56	4.39	4.58	4.22	4102.77	3156.66	3334.34	4111.69	3172.03	3421.5	7.47	7.8	9	7.44	8.06	7.1	6.95	9.06	9.34	9.06	7.25	6.1	6.66	15.21	4.94	7.69	10.85	6.46
miR398a	mature	0.49	0.72	0.34	0.68	0.57	0.55	358.78	280.98	292.97	375.43	296.63	308.62	0.6	0.83	0.7	0.8	0.46	0.4	0.56	1.7	0.97	1.7	1.49	1.17	1.21	1.2	0.41	1.05	0.45	0.59
miR396g	mature	75.4	52.38	52.89	70.94	48.18	55.82	41.94	40.14	43.23	41.33	42.6	46.82	29.29	25.79	36.05	29.75	26.88	34.85	25.02	17.55	19.01	17.55	18.54	20.19	19.37	24.02	19.98	21.32	18.08	21.13
miR396e	mature	75.04	52.09	52.68	70.75	47.98	55.64	42.12	39.51	42.59	41.56	42.29	45.53	29.18	25.52	36.1	29.91	26.88	34.38	24.75	17.55	19.01	17.55	18.33	19.72	19.37	24.02	19.57	20.97	18.08	20.55
miR396d	mature	75.04	52.09	52.68	70.75	47.98	55.64	42.12	39.51	42.59	41.56	42.29	45.53	29.18	25.52	36.1	29.91	26.88	34.38	24.75	17.55	19.01	17.55	18.33	19.72	19.37	24.02	19.57	20.97	18.08	20.55
miR396b	mature	75.04	52.09	52.68	70.75	47.98	55.64	42.12	39.51	42.59	41.56	42.29	45.53	29.18	25.52	36.1	29.91	26.88	34.38	24.75	17.55	19.01	17.55	18.33	19.72	19.37	24.02	19.57	20.97	18.08	20.55
miR394i*	star	8.45	14.34	14.36	7.89	15.65	16.16	1.12	1.69	2.35	1.83	2.21	2.33	3.19	3.76	2.65	3.84	3.56	2.71	0.56	1.13	1.29	1.13	0.64	0	0.91	2	1.44	1.05	3.62	1.17
miR394i	mature	18.67	30.65	28.44	20.37	32.05	29.47	36.53	25.77	37.24	35.4	27.45	38.8	14.45	10.56	8.9	14.23	11.62	11.72	89.25	193.05	215.25	193.05	153.26	161.28	73.26	85.68	43.67	71.3	80.44	46.37
miR394h*	star	8.51	14.34	14.36	7.89	15.65	16.25	1.12	1.69	2.35	1.83	2.21	2.33	3.24	3.76	2.65	3.84	3.56	2.71	0.56	1.13	1.29	1.13	0.64	0	0.91	2	1.44	1.4	3.62	1.17
miR394h	mature	18.67	30.65	28.5	20.37	32.05	29.47	36.72	25.77	37.24	35.4	27.45	38.8	14.45	10.56	8.9	14.23	11.62	11.72	89.25	193.05	215.25	193.05	153.26	161.28	73.26	85.28	43.88	71.65	80.44	46.37
miR394g*	star	8.51	14.34	14.36	7.89	15.65	16.25	1.12	1.69	2.35	1.83	2.21	2.33	3.24	3.76	2.65	3.84	3.56	2.71	0.56	1.13	1.29	1.13	0.64	0	0.91	2	1.44	1.4	3.62	1.17
miR394g	mature	18.67	30.65	28.5	20.37	32.05	29.47	36.72	25.77	37.24	35.4	27.45	38.8	14.45	10.56	8.9	14.23	11.62	11.72	89.25	193.05	215.25	193.05	153.26	161.28	73.26	85.28	43.88	71.65	80.44	46.37
miR394f	mature	18.49	30.65	28.5	20.27	31.19	28.92	37.09	25.99	38.09	36.08	29.35	39.06	14.18	10.88	9.1	14.31	11.78	11.96	91.75	197.01	217.83	197.01	157.31	162.46	73.26	86.08	45.32	73.4	80.89	46.08
miR394e	mature	18.49	30.65	28.5	20.27	31.19	28.92	37.09	25.99	38.09	36.08	29.35	39.06	14.18	10.88	9.1	14.31	11.78	11.96	91.75	197.01	217.83	197.01	157.31	162.46	73.26	86.08	45.32	73.4	80.89	46.08
miR394d	mature	18.49	30.65	28.5	20.27	31.19	28.92	37.09	25.99	38.09	36.08	29.35	39.06	14.18	10.88	9.1	14.31	11.78	11.96	91.75	197.01	217.83	197.01	157.31	162.46	73.26	86.08	45.32	73.4	80.89	46.08
miR394c	mature	19.28	31.73	29.4	20.76	32.72	30.11	38.58	27.04	39.16	37.22	29.66	40.1	15.11	11.11	9.35	14.95	12.24	12.2	92.31	197.58	219.12	197.58	157.52	163.4	73.26	86.48	45.32	73.05	80.89	46.08
miR394b*	star	8.45	14.34	14.36	7.89	15.65	16.16	1.12	1.69	2.35	1.83	2.21	2.33	3.19	3.76	2.65	3.84	3.56	2.71	0.56	1.13	1.29	1.13	0.64	0	0.91	2	1.44	1.05	3.62	1.17
miR394b	mature	18.67	30.65	28.44	20.37	32.05	29.47	36.53	25.77	37.24	35.4	27.45	38.8	14.45	10.56	8.9	14.23	11.62	11.72	89.25	193.05	215.25	193.05	153.26	161.28	73.26	85.68	43.67	71.3	80.44	46.37
miR394a*	star	8.51	14.34	14.36	7.89	15.65	16.25	1.12	1.69	2.35	1.83	2.21	2.33	3.24	3.76	2.65	3.84	3.56	2.71	0.56	1.13	1.29	1.13	0.64	0	0.91	2	1.44	1.4	3.62	1.17
miR394a	mature	18.67	30.65	28.5	20.37	32.05	29.47	36.72	25.77	37.24	35.4	27.45	38.8	14.45	10.56	8.9	14.23	11.62	11.72	89.25	193.05	215.25	193.05	153.26	161.28	73.26	85.28	43.88	71.65	80.44	46.37
miR390g	mature	2.61	3.69	2.68	2.73	3.34	3.76	21.43	16.48	24.82	25.12	13.88	25.87	1.65	1.01	1.7	1.2	1.47	1.52	8.9	7.64	9.34	7.64	8.53	7.51	6.05	7.21	3.5	5.24	5.87	4.99
miR390f	mature	2.61	3.69	2.68	2.73	3.34	3.76	21.43	16.48	24.82	25.12	13.88	25.87	1.65	1.01	1.7	1.2	1.47	1.52	8.9	7.64	9.34	7.64	8.53	7.51	6.05	7.21	3.5	5.24	5.87	4.99
miR390e	mature	2.61	3.77	2.68	2.73	3.34	3.76	21.43	16.48	24.82	25.12	13.88	26.13	1.65	1.01	1.7	1.2	1.55	1.52	9.18	7.64	9.34	7.64	8.53	7.51	6.05	7.21	3.5	5.24	5.87	4.99
miR390d	mature	2.61	3.77	2.68	2.73	3.34	3.76	21.43	16.48	24.82	25.12	13.88	26.13	1.65	1.01	1.7	1.2	1.55	1.52	9.18	7.64	9.34	7.64	8.53	7.51	6.05	7.21	3.5	5.24	5.87	4.99
miR390c	mature	2.61	3.77	2.68	2.73	3.34	3.76	21.43	16.48	24.82	25.12	13.88	26.13	1.65	1.01	1.7	1.2	1.55	1.52	9.18	7.64	9.34	7.64	8.53	7.51	6.05	7.21	3.5	5.24	5.87	4.99
miR390b	mature	2.61	3.69	2.68	2.73	3.34	3.76	21.43	16.48	24.82	25.12	13.88	25.87	1.65	1.01	1.7	1.2	1.47	1.52	8.9	7.64	9.34	7.64	8.53	7.51	6.05	7.21	3.5	5.24	5.87	4.99
miR390a	mature	2.61	3.69	2.68	2.73	3.34	3.76	21.43	16.48	24.82	25.12	13.88	25.87	1.65	1.01	1.7	1.2	1.47	1.52	8.9	7.64	9.34	7.64	8.53	7.51	6.05	7.21	3.5	5.24	5.87	4.99
miR319q	mature	1342.38	1829.55	1554.82	1315.39	1821.99	1557.6	950.91	839.34	1015.01	964.15	862.11	983.04	1045.09	952.12	1003.82	1039.78	937	1029.67	770.17	1165.65	1214.83	1165.65	1144.44	1078.99	1403.77	1617.93	1012.49	1438.2	1643.07	1079.21
miR319p*	star	5.47	10.29	9.27	4.78	11.73	7.99	3.91	2.32	5.35	2.06	2.21	3.62	4.4	4.22	4.8	4.64	4.65	5.18	5	5.94	7.09	5.94	5.76	5.16	9.99	9.61	3.09	8.39	13.1	3.82
miR319p	mature	64.88	105.49	84.14	60.03	114.1	91.81	65.23	50.28	71.05	57.55	55.85	80.45	63.08	63.47	65.2	65.18	60.81	70.27	104.54	181.16	191.73	181.16	159.87	174.43	103.53	102.1	56.86	94.02	104.84	53.42
miR319o*	star	5.47	10.29	9.27	4.78	11.73	7.99	3.91	2.32	5.35	2.06	2.21	3.62	4.4	4.22	4.8	4.64	4.65	5.18	5	5.94	7.09	5.94	5.76	5.16	9.99	9.61	3.09	8.39	13.1	3.82
miR319o	mature	64.88	105.49	84.14	60.03	114.1	91.81	65.23	50.28	71.05	57.55	55.85	80.45	63.08	63.47	65.2	65.18	60.81	70.27	104.54	181.16	191.73	181.16	159.87	174.43	103.53	102.1	56.86	94.02	104.84	53.42
miR319n	mature	1287.35	1728.63	1456.6	1257.01	1725.16	1466.16	935.62	820.96	994.68	955.7	845.07	969.59	1011.13	915.41	972.67	1004.11	900.12	998.81	753.21	1139.33	1189.38	1139.33	1120.78	1056.22	1354.72	1573.09	984.47	1389.62	1599.69	1046.93
miR319m	mature	1287.35	1728.63	1456.6	1257.01	1725.16	1466.16	935.62	820.96	994.68	955.7	845.07	969.59	1011.13	915.41	972.67	1004.11	900.12	998.81	753.21	1139.33	1189.38	1139.33	1120.78	1056.22	1354.72	1573.09	984.47	1389.62	1599.69	1046.93
miR319l	mature	1342.38	1829.55	1554.82	1315.39	1821.99	1557.6	950.91	839.34	1015.01	964.15	862.11	983.04	1045.09	952.12	1003.82	1039.78	937	1029.67	770.17	1165.65	1214.83	1165.65	1144.44	1078.99	1403.77	1617.93	1012.49	1438.2	1643.07	1079.21
miR319k	mature	53.75	85.49	70.88	51.26	94.92	77.85	56.29	43.73	56.92	48.18	42.92	70.88	50.88	50.66	48.95	52.7	48.65	53.2	77.02	139.27	147.91	139.27	122.14	134.05	92.64	90.09	42.23	81.78	100.32	45.79
miR319j	mature	53.75	85.49	70.88	51.26	94.92	77.85	56.29	43.73	56.92	48.18	42.92	70.88	50.88	50.66	48.95	52.7	48.65	53.2	77.02	139.27	147.91	139.27	122.14	134.05	92.64	90.09	42.23	81.78	100.32	45.79
miR319i*	star	56.85	55.79	47.67	65.39	47.7	48.57	7.46	7.39	7.92	4.8	7.26	7.24	15.72	15.42	24.1	14.39	17.59	23.13	23.91	11.04	9.02	11.04	9.38	8.22	19.98	18.02	19.36	21.67	20.34	19.96
miR319i	mature	1338	1826.44	1550.02	1310.03	1818.27	1554.3	949.6	836.17	1012.22	963.01	859.59	980.97	1043.88	950.93	1002.27	1038.66	935.37	1028.4	767.11	1163.67	1213.54	1163.67	1141.88	1077.11	1401.95	1615.93	1011.25	1437.15	1642.62	1076.57
miR319h*	star	5.47	10.29	9.27	4.78	11.73	7.99	3.91	2.32	5.35	2.06	2.21	3.62	4.4	4.22	4.8	4.64	4.65	5.18	5	5.94	7.09	5.94	5.76	5.16	9.99	9.61	3.09	8.39	13.1	3.82
miR319h	mature	64.88	105.49	84.14	60.03	114.1	91.81	65.23	50.28	71.05	57.55	55.85	80.45	63.08	63.47	65.2	65.18	60.81	70.27	104.54	181.16	191.73	181.16	159.87	174.43	103.53	102.1	56.86	94.02	104.84	53.42
miR319g	mature	1287.35	1728.63	1456.6	1257.01	1725.16	1466.16	935.62	820.96	994.68	955.7	845.07	969.59	1011.13	915.41	972.67	1004.11	900.12	998.81	753.21	1139.33	1189.38	1139.33	1120.78	1056.22	1354.72	1573.09	984.47	1389.62	1599.69	1046.93
miR319d	mature	53.75	85.49	70.88	51.26	94.92	77.85	56.29	43.73	56.92	48.18	42.92	70.88	50.88	50.66	48.95	52.7	48.65	53.2	77.02	139.27	147.91	139.27	122.14	134.05	92.64	90.09	42.23	81.78	100.32	45.79
miR319c	mature	1338.79	1827.02	1550.77	1310.71	1818.65	1554.66	949.79	836.17	1012.22	963.01	859.91	980.97	1043.99	951.16	1002.57	1038.98	935.68	1028.8	767.11	1163.67	1213.54	1163.67	1142.52	1077.11	1401.95	1615.93	1011.46	1437.5	1642.62	1076.87
miR319b*	star	5.47	10.14	10.23	6.43	13.55	10.28	3.91	1.9	5.99	2.74	2.52	2.85	6.1	4.73	6	6.56	4.96	5.66	4.17	5.66	5.8	5.66	6.18	3.99	11.5	11.21	3.71	8.04	14.46	5.87
miR319b	mature	1314.59	1790.21	1527.14	1288.39	1783.26	1526.76	860.33	765.4	917.63	863.44	782.59	887.58	1025.2	932.66	982.07	1018.43	916.55	1009.82	742.65	1120.93	1171.98	1120.93	1101.38	1037.43	1377.73	1594.71	992.5	1412.69	1620.93	1053.97
miR319a*	star	5.47	10.14	10.23	6.43	13.55	10.28	3.91	1.9	5.99	2.74	2.52	2.85	6.1	4.73	6	6.56	4.96	5.66	4.17	5.66	5.8	5.66	6.18	3.99	11.5	11.21	3.71	8.04	14.46	5.87
miR319a	mature	1314.59	1790.21	1527.14	1288.39	1783.26	1526.76	860.33	765.4	917.63	863.44	782.59	887.58	1025.2	932.66	982.07	1018.43	916.55	1009.82	742.65	1120.93	1171.98	1120.93	1101.38	1037.43	1377.73	1594.71	992.5	1412.69	1620.93	1053.97
miR2111e*	star	17.09	20.21	20.06	19.39	17.27	19.46	5.78	5.49	6.21	6.17	6.63	4.92	12.86	11.98	9	9.44	12.16	7.98	3.89	2.83	3.87	2.83	1.71	2.11	9.99	6.81	5.36	5.94	5.87	5.58
miR2111e	mature	117.18	114.32	115.53	117.23	118.86	118.16	2.42	2.11	1.71	1.83	1.26	1.03	56.71	57.92	62.5	59.26	53.38	65.96	12.51	8.49	8.7	8.49	9.38	7.51	30.88	33.23	36.46	36	39.31	33.75
miR2111d	mature	17.09	20.21	19.85	19.39	17.36	19.28	5.96	5.92	5.99	6.85	6.63	4.92	12.97	12.02	9	9.6	12.16	8.14	3.89	2.26	3.87	2.26	1.71	2.11	9.69	6.81	5.15	5.94	5.87	5.58
miR2111c	mature	17.09	20.21	19.85	19.39	17.36	19.28	5.96	5.92	5.99	6.85	6.63	4.92	12.97	12.02	9	9.6	12.16	8.14	3.89	2.26	3.87	2.26	1.71	2.11	9.69	6.81	5.15	5.94	5.87	5.58
miR2111b	mature	17.09	20.21	19.85	19.39	17.36	19.28	5.96	5.92	5.99	6.85	6.63	4.92	12.97	12.02	9	9.6	12.16	8.14	3.89	2.26	3.87	2.26	1.71	2.11	9.69	6.81	5.15	5.94	5.87	5.58
miR172n*	star	6.2	7.9	6.66	6.82	6.11	6.52	3.91	4.86	4.92	5.48	6.63	5.43	10.61	9.64	8.9	9.12	8.6	10.53	10.01	4.53	8.06	4.53	4.69	4.7	11.2	11.61	10.51	7.69	8.13	10.86
miR172n	mature	41.35	40.93	38.12	39.08	37.97	39.11	9.51	10.77	13.05	11.42	13.88	13.71	14.67	12.48	13.3	15.27	12.4	14.44	16.68	16.98	18.05	16.98	13	15.26	16.95	23.62	18.13	18.87	17.62	13.79
miR172m	mature	42.02	42.31	38.67	39.76	39.11	40.12	9.51	11.41	14.12	12.33	13.88	13.97	15	12.99	13.35	15.35	13.09	14.76	16.96	16.98	18.05	16.98	13	15.49	16.95	23.22	18.54	18.87	18.08	14.09
miR172l	mature	42.02	42.38	38.94	39.76	39.11	40.3	9.51	11.41	13.91	12.79	13.88	14.23	15	12.94	13.45	15.35	13.17	14.83	16.96	17.55	17.4	17.55	12.58	15.73	16.95	23.22	18.54	18.87	18.08	14.38
miR172k*	star	6.26	7.9	6.59	6.82	6.11	6.43	3.91	4.86	4.92	5.48	6.63	5.43	10.61	9.73	8.9	9.12	8.6	10.53	9.45	4.53	8.06	4.53	4.69	4.7	11.2	11.61	10.71	7.69	8.13	10.86
miR172k	mature	41.35	40.93	38.12	38.98	37.97	39.11	9.51	10.77	12.84	11.42	13.88	13.71	14.62	12.34	13.3	15.11	12.4	14.44	16.68	16.98	17.08	16.98	12.58	15.26	16.95	23.62	18.13	18.87	17.62	13.79
miR172j*	star	46.7	54.63	48.08	46.39	50.66	44.62	8.39	9.72	11.34	10.5	9.15	14.75	16.27	11.2	13.65	16.23	13.94	15.39	10.84	15.57	13.21	15.57	10.02	9.86	13.32	20.82	14.21	16.08	15.82	16.44
miR172j	mature	32.84	31.37	27.75	30.4	31.1	31.49	50.51	63.17	63.77	53.67	59.96	62.86	12.53	12.16	11.65	13.52	12.78	12.04	27.25	25.76	24.49	25.76	20.89	23.48	46.02	47.65	39.55	47.88	47	40.21
miR172i*	star	6.2	7.9	6.59	6.82	6.11	6.43	3.91	4.86	4.92	5.48	6.63	5.43	10.61	9.64	8.9	9.12	8.6	10.53	10.01	4.53	8.06	4.53	4.69	4.7	11.2	11.61	10.51	7.69	8.13	10.86
miR172i	mature	41.35	40.93	38.12	39.08	37.97	39.11	9.51	10.77	13.05	11.42	13.88	13.71	14.67	12.48	13.3	15.27	12.4	14.44	16.68	16.98	18.05	16.98	13	15.26	16.95	23.62	18.13	18.87	17.62	13.79
miR172h	mature	40.38	40.21	37.57	38.4	37.78	38.19	8.95	10.35	12.63	10.73	13.25	13.19	14.29	12.25	12.85	14.79	12.16	14.28	16.13	16.7	17.72	16.7	12.79	15.03	16.65	23.22	17.72	18.52	17.62	13.5
miR172g*	star	6.26	7.9	6.59	6.82	6.11	6.43	3.91	4.86	4.92	5.48	6.63	5.43	10.61	9.73	8.9	9.12	8.6	10.53	9.45	4.53	8.06	4.53	4.69	4.7	11.2	11.61	10.71	7.69	8.13	10.86
miR172g	mature	41.35	40.93	38.12	38.98	37.97	39.11	9.51	10.77	12.84	11.42	13.88	13.71	14.62	12.34	13.3	15.11	12.4	14.44	16.68	16.98	17.08	16.98	12.58	15.26	16.95	23.62	18.13	18.87	17.62	13.79
miR172f	mature	41.35	40.93	38.12	38.98	37.97	39.11	9.51	10.77	12.84	11.42	13.88	13.71	14.62	12.34	13.3	15.11	12.4	14.44	16.68	16.98	17.08	16.98	12.58	15.26	16.95	23.62	18.13	18.87	17.62	13.79
miR172e	mature	32.84	31.37	27.75	30.4	31.1	31.49	50.51	63.17	63.77	53.67	59.96	62.86	12.53	12.16	11.65	13.52	12.78	12.04	27.25	25.76	24.49	25.76	20.89	23.48	46.02	47.65	39.55	47.88	47	40.21
miR172d*	star	46.7	54.63	48.08	46.39	50.66	44.62	8.39	9.72	11.34	10.5	9.15	14.75	16.27	11.2	13.65	16.23	13.94	15.39	10.84	15.57	13.21	15.57	10.02	9.86	13.32	20.82	14.21	16.08	15.82	16.44
miR172d	mature	32.84	31.37	27.75	30.4	31.1	31.49	50.51	63.17	63.77	53.67	59.96	62.86	12.53	12.16	11.65	13.52	12.78	12.04	27.25	25.76	24.49	25.76	20.89	23.48	46.02	47.65	39.55	47.88	47	40.21
miR172c	mature	42.02	42.38	38.94	39.76	39.11	40.3	9.51	11.41	13.91	12.79	13.88	14.23	15	12.94	13.45	15.35	13.17	14.83	16.96	17.55	17.4	17.55	12.58	15.73	16.95	23.22	18.54	18.87	18.08	14.38
miR172b*	star	6.2	7.9	6.66	6.82	6.11	6.52	3.91	4.86	4.92	5.48	6.63	5.43	10.61	9.64	8.9	9.12	8.6	10.53	10.01	4.53	8.06	4.53	4.69	4.7	11.2	11.61	10.51	7.69	8.13	10.86
miR172b	mature	41.35	40.93	38.12	39.08	37.97	39.11	9.51	10.77	13.05	11.42	13.88	13.71	14.67	12.48	13.3	15.27	12.4	14.44	16.68	16.98	18.05	16.98	13	15.26	16.95	23.62	18.13	18.87	17.62	13.79
miR172a*	star	6.2	7.9	6.66	6.82	6.11	6.52	3.91	4.86	4.92	5.48	6.63	5.43	10.61	9.64	8.9	9.12	8.6	10.53	10.01	4.53	8.06	4.53	4.69	4.7	11.2	11.61	10.51	7.69	8.13	10.86
miR172a	mature	41.35	40.93	38.12	39.08	37.97	39.11	9.51	10.77	13.05	11.42	13.88	13.71	14.67	12.48	13.3	15.27	12.4	14.44	16.68	16.98	18.05	16.98	13	15.26	16.95	23.62	18.13	18.87	17.62	13.79
miR171n	mature	52.11	78.1	85.17	52.62	80.32	87.03	16.03	13.73	22.04	16.21	15.46	22.25	30.61	27.81	40.45	32.23	28.51	43.31	37.26	41.89	53.49	41.89	44.12	41.55	52.37	52.45	38.11	57.32	49.26	35.22
miR171m	mature	52.11	78.1	85.17	52.62	80.32	87.03	16.03	13.73	22.04	16.21	15.46	22.25	30.61	27.81	40.45	32.23	28.51	43.31	37.26	41.89	53.49	41.89	44.12	41.55	52.37	52.45	38.11	57.32	49.26	35.22
miR171l	mature	6.63	5.65	4.81	4.48	6.3	6.33	20.5	23.03	21.4	19.18	17.36	21.47	4.01	2.89	3.35	3.04	3.49	3.67	11.96	9.62	11.6	9.62	9.38	7.51	3.33	9.21	9.06	6.99	6.78	6.75
miR171h	mature	6.63	5.65	4.81	4.48	6.3	6.33	20.5	23.03	21.4	19.18	17.36	21.47	4.01	2.89	3.35	3.04	3.49	3.67	11.96	9.62	11.6	9.62	9.38	7.51	3.33	9.21	9.06	6.99	6.78	6.75
miR171g	mature	6.63	5.65	4.81	4.48	6.3	6.33	20.5	23.03	21.4	19.18	17.36	21.47	4.01	2.89	3.35	3.04	3.49	3.67	11.96	9.62	11.6	9.62	9.38	7.51	3.33	9.21	9.06	6.99	6.78	6.75
miR171f	mature	6.63	5.65	4.81	4.48	6.3	6.33	20.5	23.03	21.4	19.18	17.36	21.47	4.01	2.89	3.35	3.04	3.49	3.67	11.96	9.62	11.6	9.62	9.38	7.51	3.33	9.21	9.06	6.99	6.78	6.75
miR171e	mature	52.11	78.1	85.17	52.62	80.32	87.03	16.03	13.73	22.04	16.21	15.46	22.25	30.61	27.81	40.45	32.23	28.51	43.31	37.26	41.89	53.49	41.89	44.12	41.55	52.37	52.45	38.11	57.32	49.26	35.22
miR171d	mature	6.63	5.65	4.81	4.48	6.3	6.33	20.5	23.03	21.4	19.18	17.36	21.47	4.01	2.89	3.35	3.04	3.49	3.67	11.96	9.62	11.6	9.62	9.38	7.51	3.33	9.21	9.06	6.99	6.78	6.75
miR171c	mature	6.63	5.65	4.81	4.48	6.3	6.33	20.5	23.03	21.4	19.18	17.36	21.47	4.01	2.89	3.35	3.04	3.49	3.67	11.96	9.62	11.6	9.62	9.38	7.51	3.33	9.21	9.06	6.99	6.78	6.75
miR168e*	star	25.23	35.72	32.49	26.02	33.77	32.41	34.85	41.62	41.52	41.11	41.65	43.46	21.27	20.56	21.65	20.15	21.61	22.49	64.23	28.59	32.22	28.59	24.51	25.59	23.92	19.62	14.21	21.32	18.08	10.57
miR168e	mature	327.69	379.2	332.3	362.61	386.64	338.4	379.47	333.16	421.8	405.8	348.38	440.3	250.24	245.57	284.54	254.87	252.09	287.29	350.89	333.16	359.94	333.16	296.5	369.99	323.32	311.49	266.97	333.43	314.06	275.89
miR168d*	star	25.23	35.72	32.49	26.02	33.77	32.41	34.85	41.62	41.52	41.11	41.65	43.46	21.27	20.56	21.65	20.15	21.61	22.49	64.23	28.59	32.22	28.59	24.51	25.59	23.92	19.62	14.21	21.32	18.08	10.57
miR168d	mature	327.69	379.2	332.3	362.61	386.64	338.4	379.47	333.16	421.8	405.8	348.38	440.3	250.24	245.57	284.54	254.87	252.09	287.29	350.89	333.16	359.94	333.16	296.5	369.99	323.32	311.49	266.97	333.43	314.06	275.89
miR168c*	star	25.23	35.72	32.49	26.02	33.77	32.41	34.85	41.62	41.52	41.11	41.65	43.46	21.27	20.56	21.65	20.15	21.61	22.49	64.23	28.59	32.22	28.59	24.51	25.59	23.92	19.62	14.21	21.32	18.08	10.57
miR168c	mature	327.69	379.2	332.3	362.61	386.64	338.4	379.47	333.16	421.8	405.8	348.38	440.3	250.24	245.57	284.54	254.87	252.09	287.29	350.89	333.16	359.94	333.16	296.5	369.99	323.32	311.49	266.97	333.43	314.06	275.89
miR168b*	star	25.23	35.64	32.42	26.02	33.77	32.41	34.67	41.83	41.52	41.11	41.65	43.46	21.27	20.56	21.7	20.15	21.61	22.49	64.23	28.59	32.22	28.59	24.3	25.59	23.92	19.62	14.21	21.32	18.08	10.57
miR168b	mature	327.63	378.98	332.16	362.13	386.17	338.03	378.16	332.95	421.37	405.12	347.75	439.26	250.08	245.43	284.24	254.87	251.93	286.97	350.33	332.6	359.94	332.6	296.07	369.76	323.32	311.09	266.15	333.43	314.06	275.89
miR168a*	star	25.23	35.64	32.42	26.02	33.77	32.41	34.67	41.83	41.52	41.11	41.65	43.46	21.27	20.56	21.7	20.15	21.61	22.49	64.23	28.59	32.22	28.59	24.3	25.59	23.92	19.62	14.21	21.32	18.08	10.57
miR168a	mature	327.69	379.2	332.3	362.61	386.64	338.31	379.47	333.16	421.8	405.8	348.38	440.3	250.24	245.57	284.44	254.87	252.09	287.29	350.89	333.16	359.94	333.16	296.5	369.99	323.32	311.49	266.97	333.43	314.06	275.89
miR167j	mature	12.22	16.81	16.9	11.6	17.27	16.07	32.24	22.82	32.31	32.66	21.77	32.85	18.57	18.31	17.45	20.07	17.97	18.26	7.23	14.72	15.15	14.72	12.58	12.44	13.02	14.01	8.45	13.28	10.39	6.75
miR167h*	star	4.38	3.41	2.95	3.61	3.24	3.12	2.05	5.92	2.78	4.11	2.52	3.36	11.92	10.83	11.7	11.76	13.48	11.72	1.11	1.42	0.64	1.42	0.43	0.47	0	0.8	0.41	1.05	0.45	0
miR167h	mature	12.22	16.81	16.9	11.6	17.27	16.07	32.24	22.82	32.31	32.66	21.77	32.85	18.57	18.31	17.45	20.07	17.97	18.26	7.23	14.72	15.15	14.72	12.58	12.44	13.02	14.01	8.45	13.28	10.39	6.75
miR167f	mature	65.43	76.65	58.52	61.59	79.18	63.81	29.26	25.56	33.6	26.49	28.72	27.42	20.99	22.67	27.1	21.03	26.03	31.42	106.77	31.99	27.71	31.99	33.04	28.88	27.85	18.82	18.95	27.26	17.17	15.85
miR167b*	star	4.38	3.41	2.95	3.61	3.24	3.12	2.05	5.92	2.78	4.11	2.52	3.36	11.92	10.83	11.7	11.76	13.48	11.72	1.11	1.42	0.64	1.42	0.43	0.47	0	0.8	0.41	1.05	0.45	0
miR167b	mature	12.22	16.81	16.9	11.6	17.27	16.07	32.24	22.82	32.31	32.66	21.77	32.85	18.57	18.31	17.45	20.07	17.97	18.26	7.23	14.72	15.15	14.72	12.58	12.44	13.02	14.01	8.45	13.28	10.39	6.75
miR167a*	star	4.38	3.41	2.95	3.61	3.24	3.12	2.05	5.92	2.78	4.11	2.52	3.36	11.92	10.83	11.7	11.76	13.48	11.72	1.11	1.42	0.64	1.42	0.43	0.47	0	0.8	0.41	1.05	0.45	0
miR167a	mature	12.22	16.81	16.9	11.6	17.27	16.07	32.24	22.82	32.31	32.66	21.77	32.85	18.57	18.31	17.45	20.07	17.97	18.26	7.23	14.72	15.15	14.72	12.58	12.44	13.02	14.01	8.45	13.28	10.39	6.75
miR166z*	star	88.54	108.82	106.94	90.53	116.48	111.64	234.09	178.94	202.02	241.15	186.5	223.25	125.94	105.41	72	128.75	108.07	68.27	65.62	101.9	110.2	101.9	96.56	83.58	67.21	71.27	56.86	56.97	71.85	57.53
miR166z	mature	63618.6	63438.4	63677.3	63615.8	63448.9	63640.5	62664.2	62830.7	62718.2	62645.1	62791.1	62638.1	64139.2	64208.9	64118.6	64131	64184.2	64070.4	63416.8	63206.7	63215.1	63206.7	63645.7	63762.9	63955.4	63745.8	64247.2	63898.5	63725.1	64202.2
miR166y	mature	62958.9	62597.8	62910.2	62987.8	62600.2	62872	62221.6	62555.4	62286	62202.8	62529.8	62245.4	63836.7	63900.4	63777.5	63844.5	63885.7	63735.7	63053.7	62645.1	62696	62645.1	63074.9	63240.3	63447.1	63132.8	63809.8	63381.2	63138.1	63788.6
miR166x	mature	62960	62600.1	62912.6	62989.2	62602.9	62874.1	62225.5	62559	62288.3	62205.5	62530.8	62247.5	63837.9	63901.9	63778.8	63845.8	63887.1	63737.3	63055.1	62646.5	62697.9	62646.5	63076.4	63241.5	63447.4	63132.8	63810.7	63381.9	63138.1	63789.2
miR166w*	star	88.6	108.89	106.74	90.34	116.29	111.27	234.09	178.94	202.02	240.7	186.5	223.51	125.67	105.41	71.9	128.75	107.92	68.11	65.9	101.9	109.88	101.9	96.35	83.34	66.9	70.87	56.86	56.97	71.85	57.82
miR166w	mature	63618.4	63438.3	63677.1	63615.8	63448.7	63640.1	62664.2	62830.7	62717.8	62645.1	62791.1	62638.1	64139.1	64208.8	64118.5	64131	64184.1	64070.3	63416.8	63206.7	63214.8	63206.7	63645.5	63762.9	63955.4	63745.8	64247.2	63898.5	63725.1	64202.2
miR166v*	star	29.13	35.36	33.38	27.19	36.35	35.62	106.24	77.32	98.23	99.79	82.36	96.49	29.95	31.07	29.8	32.87	30.21	29.35	19.46	29.16	34.48	29.16	23.87	26.06	17.56	15.61	11.33	19.92	21.24	12.62
miR166v	mature	2993.84	2983.88	2866.78	2947.78	2935.47	2911.94	3625.45	3415.03	3516.89	3575.49	3409.01	3535.85	2708.26	2725.53	2796.81	2701.41	2742.13	2824.63	3974.59	4284.71	4194.23	4284.71	3668.21	3541.69	2934.38	3128.96	2768.63	2987.2	3107.2	2780.07
miR166u*	star	29.13	35.36	33.38	27.19	36.35	35.62	106.24	77.32	98.23	99.79	82.36	96.49	29.95	31.07	29.8	32.87	30.21	29.35	19.46	29.16	34.48	29.16	23.87	26.06	17.56	15.61	11.33	19.92	21.24	12.62
miR166u	mature	2993.84	2983.88	2866.78	2947.78	2935.47	2911.94	3625.45	3415.03	3516.89	3575.49	3409.01	3535.85	2708.26	2725.53	2796.81	2701.41	2742.13	2824.63	3974.59	4284.71	4194.23	4284.71	3668.21	3541.69	2934.38	3128.96	2768.63	2987.2	3107.2	2780.07
miR166t	mature	63012	62673.5	62969.3	63026	62674.6	62922.8	62272.8	62617.6	62338	62243	62570.2	62276.5	63861.7	63935.2	63813.9	63859.7	63913.7	63757.4	63094.6	62680.4	62731.1	62680.4	63118.4	63286.8	63450.4	63130.1	63820.1	63372.1	63127.2	63772.5
miR166s*	star	88.6	108.89	106.74	90.34	116.29	111.27	234.09	178.94	202.02	240.7	186.5	223.51	125.67	105.41	71.9	128.75	107.92	68.11	65.9	101.9	109.88	101.9	96.35	83.34	66.9	70.87	56.86	56.97	71.85	57.82
miR166s	mature	63618.4	63438.3	63677.1	63615.8	63448.7	63640.1	62664.2	62830.7	62717.8	62645.1	62791.1	62638.1	64139.1	64208.8	64118.5	64131	64184.1	64070.3	63416.8	63206.7	63214.8	63206.7	63645.5	63762.9	63955.4	63745.8	64247.2	63898.5	63725.1	64202.2
miR166r*	star	88.6	108.89	106.74	90.34	116.29	111.27	234.09	178.94	202.02	240.7	186.5	223.51	125.67	105.41	71.9	128.75	107.92	68.11	65.9	101.9	109.88	101.9	96.35	83.34	66.9	70.87	56.86	56.97	71.85	57.82
miR166r	mature	62731	62459.5	62775.2	62736.2	62470.2	62726	61909	62173.7	61998.1	61891.1	62128.4	61930.1	63608	63690.6	63550.2	63606.8	63663	63496.6	62770.1	62451.7	62508.8	62451.7	62905.2	63085.6	63258.8	62983.1	63621.6	63191.1	62983.1	63563.5
miR166m	mature	63006.7	62669.6	62964.7	63021.1	62669.3	62918.3	62265.4	62609.9	62331.1	62237.7	62563.3	62271	63858.4	63932.5	63809.8	63857.1	63910.7	63752.8	63085.4	62674.8	62725.7	62674.8	63112.6	63279	63445.9	63127.6	63816	63367.9	63125	63769.6
miR166l	mature	63006.7	62669.6	62964.7	63021.1	62669.3	62918.3	62265.4	62609.9	62331.1	62237.7	62563.3	62271	63858.4	63932.5	63809.8	63857.1	63910.7	63752.8	63085.4	62674.8	62725.7	62674.8	63112.6	63279	63445.9	63127.6	63816	63367.9	63125	63769.6
miR166k*	star	88.6	108.89	106.74	90.34	116.29	111.27	234.09	178.94	202.02	240.7	186.5	223.51	125.67	105.41	71.9	128.75	107.92	68.11	65.9	101.9	109.88	101.9	96.35	83.34	66.9	70.87	56.86	56.97	71.85	57.82
miR166k	mature	62731	62459.5	62775.2	62736.2	62470.2	62726	61909	62173.7	61998.1	61891.1	62128.4	61930.1	63608	63690.6	63550.2	63606.8	63663	63496.6	62770.1	62451.7	62508.8	62451.7	62905.2	63085.6	63258.8	62983.1	63621.6	63191.1	62983.1	63563.5
miR166j	mature	3353.4	3066.48	2989.52	3357.66	3040.21	3016.15	4262.87	4294.09	4169.8	4182.48	4288.8	4194.74	3421.72	3565.63	3646.99	3432.18	3581.44	3685.69	5335.32	5487.16	5277.92	5487.16	4624	4351.17	3432.07	3534.94	3387.24	3497.47	3526.55	3362.67
miR166i	mature	3353.4	3066.48	2989.52	3357.66	3040.21	3016.15	4262.87	4294.09	4169.8	4182.48	4288.8	4194.74	3421.72	3565.63	3646.99	3432.18	3581.44	3685.69	5335.32	5487.16	5277.92	5487.16	4624	4351.17	3432.07	3534.94	3387.24	3497.47	3526.55	3362.67
miR166h*	star	88.54	108.82	106.94	90.53	116.48	111.64	234.09	178.94	202.02	241.15	186.5	223.25	125.94	105.41	72	128.83	108.07	68.27	65.62	101.9	110.2	101.9	96.56	83.58	67.21	71.27	56.86	56.97	71.85	57.53
miR166h	mature	63618.6	63438.4	63677.3	63615.8	63448.9	63640.5	62664.2	62830.7	62718.2	62645.1	62791.1	62638.1	64139.2	64208.9	64118.6	64131	64184.2	64070.4	63416.8	63206.7	63215.1	63206.7	63645.7	63762.9	63955.4	63745.8	64247.2	63898.5	63725.1	64202.2
miR166g	mature	62958.9	62597.8	62910.2	62987.8	62600.2	62872	62221.6	62555.4	62286	62202.8	62529.8	62245.4	63836.7	63900.4	63777.5	63844.5	63885.7	63735.7	63053.7	62645.1	62696	62645.1	63074.9	63240.3	63447.1	63132.8	63809.8	63381.2	63138.1	63788.6
miR166f*	star	29.13	35.36	33.38	27.19	36.35	35.62	106.24	77.32	98.23	99.79	82.36	96.49	29.95	31.07	29.8	32.87	30.21	29.35	19.46	29.16	34.48	29.16	23.87	26.06	17.56	15.61	11.33	19.92	21.24	12.62
miR166f	mature	2993.84	2983.88	2866.78	2947.78	2935.47	2911.94	3625.45	3415.03	3516.89	3575.49	3409.01	3535.85	2708.26	2725.53	2796.81	2701.41	2742.13	2824.63	3974.59	4284.71	4194.23	4284.71	3668.21	3541.69	2934.38	3128.96	2768.63	2987.2	3107.2	2780.07
miR166e*	star	29.13	35.36	33.38	27.19	36.35	35.62	106.24	77.32	98.23	99.79	82.36	96.49	29.95	31.07	29.8	32.87	30.21	29.35	19.46	29.16	34.48	29.16	23.87	26.06	17.56	15.61	11.33	19.92	21.24	12.62
miR166e	mature	2993.84	2983.88	2866.78	2947.78	2935.47	2911.94	3625.45	3415.03	3516.89	3575.49	3409.01	3535.85	2708.26	2725.53	2796.81	2701.41	2742.13	2824.63	3974.59	4284.71	4194.23	4284.71	3668.21	3541.69	2934.38	3128.96	2768.63	2987.2	3107.2	2780.07
miR166c	mature	2169.12	2050.67	2008.35	2150.93	2017.75	2060.62	2955.04	2853.71	2878.95	2919.63	2873.19	2937.74	2244.54	2277.16	2306.58	2261.41	2308.92	2355.01	3407.11	3588.38	3538.8	3588.38	2985.89	2916.51	2279.57	2399.87	2195.95	2338.52	2412.64	2215.07
miR166a	mature	63012	62673.5	62969.3	63026	62674.6	62922.8	62272.8	62617.6	62338	62243	62570.2	62276.5	63861.7	63935.2	63813.9	63859.7	63913.7	63757.4	63094.6	62680.4	62731.1	62680.4	63118.4	63286.8	63450.4	63130.1	63820.1	63372.1	63127.2	63772.5
miR166ae*	star	29.13	35.36	33.38	27.19	36.35	35.62	106.24	77.32	98.23	99.79	82.36	96.49	29.95	31.07	29.8	32.87	30.21	29.35	19.46	29.16	34.48	29.16	23.87	26.06	17.56	15.61	11.33	19.92	21.24	12.62
miR166ae	mature	888.45	982.63	906.16	881.34	983.74	917.98	759.5	661.04	722.47	757.48	665.52	709.6	531.97	519.82	569.08	524.21	524.01	576.65	647.83	758.04	708.28	758.04	742.21	678.71	700.52	766.72	627.06	711.24	748.33	640.43
miR166ad*	star	29.13	35.36	33.38	27.19	36.35	35.62	106.24	77.32	98.23	99.79	82.36	96.49	29.95	31.07	29.8	32.87	30.21	29.35	19.46	29.16	34.48	29.16	23.87	26.06	17.56	15.61	11.33	19.92	21.24	12.62
miR166ad	mature	888.45	982.63	906.16	881.34	983.74	917.98	759.5	661.04	722.47	757.48	665.52	709.6	531.97	519.82	569.08	524.21	524.01	576.65	647.83	758.04	708.28	758.04	742.21	678.71	700.52	766.72	627.06	711.24	748.33	640.43
miR166ab*	star	88.54	108.82	106.94	90.43	116.38	111.36	234.09	178.73	202.02	240.92	186.5	223.25	125.84	105.41	71.9	128.75	107.92	68.19	65.62	101.9	109.88	101.9	96.56	83.58	67.21	70.87	56.86	56.97	71.85	57.53
miR166ab	mature	63618.6	63438.4	63677.3	63615.8	63448.9	63640.5	62664.2	62830.7	62718.2	62645.1	62791.1	62638.1	64139.2	64208.9	64118.6	64131	64184.2	64070.4	63416.8	63206.7	63215.1	63206.7	63645.7	63762.9	63955.4	63745.8	64247.2	63898.5	63725.1	64202.2
miR166aa*	star	88.54	108.82	106.94	90.53	116.48	111.64	234.09	178.94	202.02	241.15	186.5	223.25	125.94	105.41	72	128.83	108.07	68.27	65.62	101.9	110.2	101.9	96.56	83.58	67.21	71.27	56.86	56.97	71.85	57.53
miR166aa	mature	63618.6	63438.4	63677.3	63615.8	63448.9	63640.5	62664.2	62830.7	62718.2	62645.1	62791.1	62638.1	64139.2	64208.9	64118.6	64131	64184.2	64070.4	63416.8	63206.7	63215.1	63206.7	63645.7	63762.9	63955.4	63745.8	64247.2	63898.5	63725.1	64202.2
miR164n*	star	94.68	99.76	99.18	106.71	113.52	98.88	30.01	25.99	28.68	30.37	27.77	35.7	51.49	39.51	36.15	52.3	43.15	39.88	32.81	48.97	49.95	48.97	42.63	48.6	50.86	62.06	36.87	56.27	62.36	40.21
miR164n	mature	113.28	142.36	144.17	116.45	145.96	136.61	20.5	16.9	22.9	27.86	20.51	20.18	119.9	104.27	48.9	114.84	107.99	49.29	21.41	41.89	35.45	41.89	34.32	29.35	51.77	66.46	40.38	65.01	71.4	41.97
miR164m	mature	93.58	98.53	98.22	105.83	112.95	97.77	30.01	26.2	28.46	30.14	27.77	35.7	51.05	38.92	35.75	51.66	42.76	39.48	32.53	48.97	49.3	48.97	42.2	48.36	49.65	61.66	36.46	55.92	61.91	39.92
miR164l	mature	93.58	98.53	98.22	105.83	112.95	97.77	30.01	26.2	28.46	30.14	27.77	35.7	51.05	38.92	35.75	51.66	42.76	39.48	32.53	48.97	49.3	48.97	42.2	48.36	49.65	61.66	36.46	55.92	61.91	39.92
miR164j*	star	75.28	107.08	93.34	75.23	112.85	97.04	15.47	15	20.33	18.04	17.99	20.18	34.78	30.52	17	39.83	31.14	18.5	8.06	14.15	15.47	14.15	16.84	13.38	19.68	24.82	12.98	18.87	20.79	11.74
miR164j	mature	94.68	99.69	99.18	106.71	113.43	98.88	30.01	25.99	28.68	30.37	27.77	35.7	51.43	39.51	36.15	52.22	43.15	39.88	32.81	48.97	49.95	48.97	42.63	48.6	50.86	62.06	36.87	56.27	62.36	40.21
miR164h	mature	93.58	98.53	98.22	105.83	112.95	97.77	30.01	26.2	28.46	30.14	27.77	35.7	51.05	38.92	35.75	51.66	42.76	39.48	32.53	48.97	49.3	48.97	42.2	48.36	49.65	61.66	36.46	55.92	61.91	39.92
miR164g	mature	93.58	98.53	98.22	105.83	112.95	97.77	30.01	26.2	28.46	30.14	27.77	35.7	51.05	38.92	35.75	51.66	42.76	39.48	32.53	48.97	49.3	48.97	42.2	48.36	49.65	61.66	36.46	55.92	61.91	39.92
miR164f	mature	93.58	98.53	98.22	105.83	112.95	97.77	30.01	26.2	28.46	30.14	27.77	35.7	51.05	38.92	35.75	51.66	42.76	39.48	32.53	48.97	49.3	48.97	42.2	48.36	49.65	61.66	36.46	55.92	61.91	39.92
miR164d*	star	75.28	107.08	93.34	75.23	112.85	97.04	15.47	15	20.33	18.04	17.99	20.18	34.78	30.52	17	39.83	31.14	18.5	8.06	14.15	15.47	14.15	16.84	13.38	19.68	24.82	12.98	18.87	20.79	11.74
miR164d	mature	94.68	99.76	99.18	106.71	113.52	98.88	30.01	25.99	28.68	30.37	27.77	35.7	51.49	39.51	36.15	52.3	43.15	39.88	32.81	48.97	49.95	48.97	42.63	48.6	50.86	62.06	36.87	56.27	62.36	40.21
miR164b	mature	93.58	98.53	98.22	105.83	112.95	97.77	30.01	26.2	28.46	30.14	27.77	35.7	51.05	38.92	35.75	51.66	42.76	39.48	32.53	48.97	49.3	48.97	42.2	48.36	49.65	61.66	36.46	55.92	61.91	39.92
miR164a*	star	94.68	99.76	99.18	106.71	113.52	98.88	30.01	25.99	28.68	30.37	27.77	35.7	51.49	39.51	36.15	52.3	43.15	39.88	32.81	48.97	49.95	48.97	42.63	48.6	50.86	62.06	36.87	56.27	62.36	40.21
miR164a	mature	113.28	142.36	144.17	116.45	145.96	136.61	20.5	16.9	22.9	27.86	20.51	20.18	119.9	104.27	48.9	114.84	107.99	49.29	21.41	41.89	35.45	41.89	34.32	29.35	51.77	66.46	40.38	65.01	71.4	41.97
miR159c	mature	24.08	37.31	32.63	25.53	37.49	34.7	25.16	20.7	25.68	25.81	19.56	28.46	16.38	13.22	15.4	17.59	14.64	16.11	11.68	19.81	22.88	19.81	17.91	15.73	26.34	23.62	13.6	23.77	27.11	13.21

## Sheet: Table S6
Table S6. Candidate transcripts targeted by RgmiRNAs identified in the degradome.
Query	Transcript	Nr-annotation	Gene abbreviation	TStart	TStop	TSlice	MFEperfect	MFEsite	MFEratio	AllenScore	Paired	Unpaired	Structure	Sequence	DegradomeCategory	DegradomePval
miR827a	CL7749.Contig1_All	unnamed protein product [Vitis vinifera]		3193	3213	3204	-29.5	-25.5	0.864407	6	2-17,3212-3197	1-1,3213-3213[UP5];18-21,3196-3193[UP3]	....((((((((((((((((.&.))))))))))))))))....	GAAAAGAUGGCCAUCAACAAU&UUUGUUGAUGGUCAUCUAAUU	3	0.0058697
miR827c	CL4697.Contig5_All	PREDICTED: probable nucleolar protein 5-2-like [Vitis vinifera]	NOP	602	621	613	-29.5	-21.8	0.738983	6	1-8,621-614;10-20,613-603	9-9,x-x[BULq];21-21,602-602[UP3]	.(((((((((((-((((((((&)))))))).))))))))))).	UGUUGGAUGACC-UUGACAAA&UUUGUUGAUGGUCAUCUAAUU	1	0.00669233
miR827c	CL9450.Contig4_All	unknown [Populus trichocarpa]		729	749	740	-29.5	-22.3	0.755932	12.5	6-21,744-729	1-5,749-745[UP5]	((((((((((((((((.....&.....))))))))))))))))	GGUUGGAUGGCCGUCAUGUUG&UUUGUUGAUGGUCAUCUAAUU	0	0.0198922
miR482g	Unigene10600_All	--		70	91	82	-39.5	-25.9	0.655696	6	1-6,91-86;8-14,84-78;15-16,76-75;18-21,74-71	7-7,85-85[SIL];x-x,77-77[BULt];17-17,x-x[BULq];22-22,70-70[UP3]	.((((-((.(((((((.((((((&)))))).)))))))-)).)))).	CCGGU-UGUGGAGGGAAAGGAAA&UUUCCUAUUCCUCC-CAUACCGA	0	0.11071
miR482e	Unigene13437_All	PREDICTED: Solanum lycopersicum formin-like protein 14-like (LOC101268499) [Solanum lycopersicum]	FH14	2611	2632	2623	-39.6	-31.1	0.785354	8.5	2-5,2631-2628;8-15,2625-2618;17-21,2616-2612	1-1,2632-2632[UP5];6-7,2627-2626[SIL];16-16,2617-2617[SIL];22-22,2611-2611[UP3]	.(((((.((((((((..((((.&.))))..)))))))).))))).	GGGGAAGGGGUGGAGGGGGAGG&UUUCCAACUCCACCCAUUCCUA	0	0.00962358
miR482e	Unigene24117_All	--		26	47	38	-39.6	-40.7	1	0	1-22,47-26	NA	((((((((((((((((((((((&))))))))))))))))))))))	UAGGAAUGGGUGGAGUUGGAAA&UUUCCAACUCCACCCAUUCCUA	4	0.00653619
miR7972a	CL9951.Contig2_All	Transcriptional activator DEMETER [Arabidopsis thaliana]	DML	1080	1100	1091	-35.7	-33.3	0.932773	1	1-13,1100-1088;15-21,1086-1080	14-14,1087-1087[SIL]	(((((((.(((((((((((((&))))))))))))).)))))))	GGAGAAUCACAAGCCUGACAA&UUGUCAGGCUUGUUAUUCUCC	0	0.000747269
miR319d	Unigene5314_All	Bax inhibitor 1 [Nicotiana tabacum]		442	461	452	-39.9	-31.4	0.786967	6.5	3-9,459-453;11-20,451-442	1-2,461-460[UP5];10-10,452-452[SIL]	((((((((((.(((((((..&..))))))).))))))))))	AGGAGCUUCCAUCGGUCCUU&UUGGACUGAAGGGAGCUCCU	2	0.0373535
miR319d	CL1825.Contig2_All	TCP transcription factor [Camellia sinensis]	TCP	1795	1814	1805	-39.9	-32.3	0.809524	2.5	1-13,1814-1802;16-20,1799-1795	14-15,1801-1800[SIL]	(((((..(((((((((((((&)))))))))))))..)))))	AGGGGGACCCUUCAGUCCAA&UUGGACUGAAGGGAGCUCCU	4	0.0130297
miR319p	Unigene17273_All	Transcription factor GAMYB [Oryza sativa]	GAMYB	195	214	205	-39.9	-33.8	0.847118	3	1-5,214-210;7-19,208-196	6-6,209-209[SIL];20-20,195-195[UP3]	.(((((((((((((.(((((&))))).))))))))))))).	UGGAGCUCCCUUCACUCCAA&UUGGACUGAAGGGAGCUCCU	3	0.0112978
miR319p	CL3383.Contig1_All	Transcription factor PCF5 [Oryza sativa]	PCF5	1591	1610	1601	-39.9	-32.2	0.807018	3	1-13,1610-1598;16-20,1595-1591	14-15,1597-1596[SIL]	(((((..(((((((((((((&)))))))))))))..)))))	AGGGGACCCCUUCAGUCCAG&UUGGACUGAAGGGAGCUCCU	4	0.0194807
miR319i	CL557.Contig2_All	PREDICTED: uncharacterized protein LOC101253437 [Solanum lycopersicum]		1733	1753	1744	-43.2	-30.3	0.701389	10	4-7,1750-1747;9-21,1745-1733	1-3,1753-1751[UP5];8-8,1746-1746[SIL]	(((((((((((((.((((...&...)))).)))))))))))))	AGGGAGCUCUUUUGGGUCGAC&UUGGACUGAAGGGAGCUCCCU	0	0.00514415
miR482a	Unigene19290_All	--		354	375	366	-42.9	-34.3	0.799534	3	1-7,375-369;9-12,367-364;14-22,362-354	8-8,368-368[SIL];13-13,363-363[SIL]	(((((((((.((((.(((((((&))))))).)))).)))))))))	GUGGAAUGGAAGGAUUCGGCAA&UUGCCGAUUCCUCCCAUUCCAC	0	0.0016104
miR482a	CL1420.Contig1_All	--		218	239	230	-42.9	-34.3	0.799534	3	1-7,239-233;9-12,231-228;14-22,226-218	8-8,232-232[SIL];13-13,227-227[SIL]	(((((((((.((((.(((((((&))))))).)))).)))))))))	GUGGAAUGGAAGGAUUCGGCAA&UUGCCGAUUCCUCCCAUUCCAC	4	0.0122886
miR482a	CL1420.Contig1_All	--		218	239	230	-42.9	-34.3	0.799534	3	1-7,239-233;9-12,231-228;14-22,226-218	8-8,232-232[SIL];13-13,227-227[SIL]	(((((((((.((((.(((((((&))))))).)))).)))))))))	GUGGAAUGGAAGGAUUCGGCAA&UUGCCGAUUCCUCCCAUUCCAC	3	0.0304144
miR482a	Unigene14406_All	--		380	401	392	-42.9	-34.3	0.799534	3	1-7,401-395;9-12,393-390;14-22,388-380	8-8,394-394[SIL];13-13,389-389[SIL]	(((((((((.((((.(((((((&))))))).)))).)))))))))	GUGGAAUGGAAGGAUUCGGCAA&UUGCCGAUUCCUCCCAUUCCAC	3	0.0363854
miR482a	Unigene7917_All	PREDICTED: lysM domain receptor-like kinase 3-like [Solanum lycopersicum]	LysM	1381	1401	1392	-42.9	-30.08	0.701166	8.5	1-6,1401-1396;10-17,1392-1385;19-22,1384-1381	7-9,1395-1393[SIL];18-18,x-x[BULq]	((((-((((((((...((((((&))))))...)))))))).))))	GUGG-AUGGGAGGUUACGGCGG&UUGCCGAUUCCUCCCAUUCCAC	0	0.0428916
miR482a	Unigene2121_All	Disease resistance protein RPS5 [Arabidopsis thaliana]	RPS5	310	331	322	-42.9	-35.2	0.820513	5.5	1-8,331-324;10-21,322-311	9-9,323-323[SIL];22-22,310-310[UP3]	.((((((((((((.((((((((&)))))))).)))))))))))).	AUGGGAUGGGAGGUGUUGGCAA&UUGCCGAUUCCUCCCAUUCCAC	2	0.0208858
miR482b	Unigene14406_All	--		380	401	392	-42.9	-34.3	0.799534	3	1-7,401-395;9-12,393-390;14-22,388-380	8-8,394-394[SIL];13-13,389-389[SIL]	(((((((((.((((.(((((((&))))))).)))).)))))))))	GUGGAAUGGAAGGAUUCGGCAA&UUGCCGAUUCCUCCCAUUCCAC	0	0.00193217
miR482b	CL5681.Contig1_All	PREDICTED: putative ABC1 protein At2g40090-like [Solanum lycopersicum]	ABC1	181	202	193	-42.9	-27.9	0.65035	8	2-6,201-197;8-18,195-185;20-21,183-182	1-1,202-202[UP5];7-7,196-196[SIL];19-19,184-184[SIL];22-22,181-181[UP3]	.((.(((((((((((.(((((.&.))))).))))))))))).)).	CUGCGGUGGGAGGAGCCGGCGC&UUGCCGAUUCCUCCCAUUCCAC	1	0.0822839
miR482b	Unigene19290_All	--		354	375	366	-42.9	-34.3	0.799534	3	1-7,375-369;9-12,367-364;14-22,362-354	8-8,368-368[SIL];13-13,363-363[SIL]	(((((((((.((((.(((((((&))))))).)))).)))))))))	GUGGAAUGGAAGGAUUCGGCAA&UUGCCGAUUCCUCCCAUUCCAC	3	0.0304144
miR482b	Unigene25764_All	--		445	466	457	-42.9	-34.3	0.799534	3	1-7,466-460;9-12,458-455;14-22,453-445	8-8,459-459[SIL];13-13,454-454[SIL]	(((((((((.((((.(((((((&))))))).)))).)))))))))	GUGGAAUGGAAGGAUUCGGCAA&UUGCCGAUUCCUCCCAUUCCAC	0	0.00298573
miR482f	Unigene25764_All	--		445	466	457	-42.9	-34.3	0.799534	3	1-7,466-460;9-12,458-455;14-22,453-445	8-8,459-459[SIL];13-13,454-454[SIL]	(((((((((.((((.(((((((&))))))).)))).)))))))))	GUGGAAUGGAAGGAUUCGGCAA&UUGCCGAUUCCUCCCAUUCCAC	0	0.0016104
miR482f	CL1420.Contig1_All	--		218	239	230	-42.9	-34.3	0.799534	3	1-7,239-233;9-12,231-228;14-22,226-218	8-8,232-232[SIL];13-13,227-227[SIL]	(((((((((.((((.(((((((&))))))).)))).)))))))))	GUGGAAUGGAAGGAUUCGGCAA&UUGCCGAUUCCUCCCAUUCCAC	0	0.00186712
miR482f	Unigene907_All	PREDICTED: putative disease resistance protein RGA4-like [Vitis vinifera]	RGA4	787	809	800	-42.9	-36.8	0.857809	4.5	1-17,809-793;18-22,791-787	x-x,792-792[BULt]	(((((.(((((((((((((((((&)))))))))))))))))-)))))	GUGGGCAUGGGGGGGAUUGGCAA&UUGCCGAUUCCUCCCAU-UCCAC	2	0.00526286
miR482f	Unigene19290_All	--		354	375	366	-42.9	-34.3	0.799534	3	1-7,375-369;9-12,367-364;14-22,362-354	8-8,368-368[SIL];13-13,363-363[SIL]	(((((((((.((((.(((((((&))))))).)))).)))))))))	GUGGAAUGGAAGGAUUCGGCAA&UUGCCGAUUCCUCCCAUUCCAC	2	0.0311646
miR482f	Unigene14406_All	--		380	401	392	-42.9	-34.3	0.799534	3	1-7,401-395;9-12,393-390;14-22,388-380	8-8,394-394[SIL];13-13,389-389[SIL]	(((((((((.((((.(((((((&))))))).)))).)))))))))	GUGGAAUGGAAGGAUUCGGCAA&UUGCCGAUUCCUCCCAUUCCAC	2	0.0413355
miR166i	Unigene19195_All	Homeobox-leucine zipper protein HOX32 [Oryza sativa]	HOX32	71	91	82	-41.8	-38.8	0.92823	2.5	1-20,91-72	21-21,71-71[UP3]	.((((((((((((((((((((&)))))))))))))))))))).	UGGGAUGAAGCCUGGUCCGGA&UUCGGACCAGGCUUCAUUCCC	2	0.0188545
miR166i	CL5042.Contig1_All	Homeobox-leucine zipper protein HOX32 [Oryza sativa]	HOX32	860	880	871	-41.8	-38.8	0.92823	2.5	1-20,880-861	21-21,860-860[UP3]	.((((((((((((((((((((&)))))))))))))))))))).	UGGGAUGAAGCCUGGUCCGGA&UUCGGACCAGGCUUCAUUCCC	2	0.00503875
miR166i	CL3507.Contig3_All	Homeobox-leucine zipper protein HOX32 [Oryza sativa]	HOX32	5	25	16	-41.8	-38.8	0.92823	2.5	1-20,25-6	21-21,5-5[UP3]	.((((((((((((((((((((&)))))))))))))))))))).	UGGGAUGAAGCCUGGUCCGGA&UUCGGACCAGGCUUCAUUCCC	3	0.011705
miR166j	CL138.Contig1_All	Homeobox-leucine zipper protein HOX32 [Oryza sativa]	HOX32	852	872	863	-41.8	-39.3	0.940191	2	1-20,872-853	21-21,852-852[UP3]	.((((((((((((((((((((&)))))))))))))))))))).	UGGAAUGAAGCCUGGUCCGGA&UUCGGACCAGGCUUCAUUCCC	3	0.0112978
miR166j	CL5042.Contig1_All	Homeobox-leucine zipper protein HOX32 [Oryza sativa]	HOX32	860	880	871	-41.8	-38.8	0.92823	2.5	1-20,880-861	21-21,860-860[UP3]	.((((((((((((((((((((&)))))))))))))))))))).	UGGGAUGAAGCCUGGUCCGGA&UUCGGACCAGGCUUCAUUCCC	2	0.0126095
miR166j	Unigene19195_All	Homeobox-leucine zipper protein HOX32 [Oryza sativa]	HOX32	71	91	82	-41.8	-38.8	0.92823	2.5	1-20,91-72	21-21,71-71[UP3]	.((((((((((((((((((((&)))))))))))))))))))).	UGGGAUGAAGCCUGGUCCGGA&UUCGGACCAGGCUUCAUUCCC	2	0.00503875
miRN9a	CL7014.Contig3_All	Pollen-specific leucine-rich repeat extensin-like protein 1 [Arabidopsis thaliana]	PEX1	233	254	245	-34.9	-29.4	0.842407	5	1-7,254-248;10-22,245-233	8-9,247-246[SIL]	(((((((((((((..(((((((&)))))))..)))))))))))))	CGACCGCUGUUUCUUUGUAUAA&UUAUACAUUGAAACGGCGGUUG	0	0.000365255
miRN9c	CL7014.Contig3_All	Pollen-specific leucine-rich repeat extensin-like protein 1 [Arabidopsis thaliana]	PEX1	233	254	245	-34.9	-29.4	0.842407	5	1-7,254-248;10-22,245-233	8-9,247-246[SIL]	(((((((((((((..(((((((&)))))))..)))))))))))))	CGACCGCUGUUUCUUUGUAUAA&UUAUACAUUGAAACGGCGGUUG	2	0.00526286
miR827c*	Unigene11982_All	PREDICTED: SPX domain-containing membrane protein At4g22990-like [Solanum lycopersicum]	SPX	136	156	147	-29.8	-26.3	0.88255	2	1-8,156-149;10-21,147-136	9-9,148-148[SIL]	((((((((((((.((((((((&)))))))).))))))))))))	UGUUUGUUGAUGCUCAUCUAA&UUAGAUGAUCAUCAACAAACA	2	0.0126095
miR827c*	CL6100.Contig1_All	PREDICTED: SPX domain-containing membrane protein At4g22990 [Vitis vinifera]	SPX	1656	1676	1667	-29.8	-22.4	0.751678	3	1-8,1676-1669;10-14,1667-1663;16-21,1661-1656	9-9,1668-1668[SIL];15-15,1662-1662[SIL]	((((((.(((((.((((((((&)))))))).))))).))))))	UGUUUGCUGAUGUUCAUCUAA&UUAGAUGAUCAUCAACAAACA	2	0.0413355
miR398b	Unigene18571_All	Blue copper protein [Arabidopsis thaliana]	BCB	224	244	235	-43.8	-38.4	0.876712	3	2-9,243-236;11-21,234-224	1-1,244-244[UP5];10-10,235-235[SIL]	(((((((((((.((((((((.&.)))))))).)))))))))))	CAGGGGCGACCAGAGAACACC&UGUGUUCUCAGGUCGCCCCUG	0	0.000747269
miR398c	CL2311.Contig2_All	Blue copper protein [Arabidopsis thaliana]	BCB	113	141	124	-43.8	-33.4	0.762557	18	1-5,141-137;6-20,128-114	x-x,136-129[BULt];21-21,113-113[UP3]	.(((((((((((((((........(((((&)))))--------))))))))))))))).	AAGGGGCGAUCUGAGAUUUAAAGAACACA&UGUGU--------UCUCAGGUCGCCCCUG	2	0.0463808
miR398d	CL2297.Contig1_All	copper/zinc-superoxide dismutase copper chaperone precursor (CCS) mRNA, complete cds [Dimocarpus longan]	CSS	810	830	821	-40.6	-29.3	0.721675	7	2-17,829-814	1-1,830-830[UP5];18-21,813-810[UP3]	....((((((((((((((((.&.))))))))))))))))....	ACUCGGUGACCUGGGAACAUU&UGUGUUCUCAGGUCACCCCUU	0	0.0126279
miR398d	CL9014.Contig1_All	Molybdenum cofactor sulfurase [Solanum lycopersicum]	ABA3	2738	2759	2750	-40.6	-31.4	0.773399	5.5	2-4,2758-2756;6-13,2754-2747;14-21,2745-2738	1-1,2759-2759[UP5];5-5,2755-2755[SIL];x-x,2746-2746[BULt]	((((((((.((((((((.(((.&.))).))))))))-))))))))	GAGGGGUGAACCUGAGAUCAUC&UGUGUUCUCAGGU-CACCCCUU	2	0.0311646
miR398c	CL8969.Contig3_All	copper/zinc-superoxide dismutase mRNA, complete cds [Arabidopsis thaliana]	CSD1	40	60	51	-43.8	-32.3	0.737443	4.5	1-4,60-57;6-12,55-49;14-21,47-40	5-5,56-56[SIL];13-13,48-48[SIL]	((((((((.(((((((.((((&)))).))))))).))))))))	CAGGGGUGCUCUGAGAUCACA&UGUGUUCUCAGGUCGCCCCUG	0	0.00581956
miR398c	CL8969.Contig1_All	copper/zinc-superoxide dismutase mRNA, complete cds [Arabidopsis thaliana]	CSD2	56	76	67	-43.8	-32.1	0.732877	4.5	1-4,76-73;6-12,71-65;14-21,63-56	5-5,72-72[SIL];13-13,64-64[SIL]	((((((((.(((((((.((((&)))).))))))).))))))))	CAGGGGUGCUCUGAGAUCACA&UGUGUUCUCAGGUCGCCCCUG	0	0.00664816
miR479	Unigene25603_All	predicted protein [Populus trichocarpa]		272	300	290	-38.9	-27.1	0.696658	13	2-4,299-297;5-13,295-287;14-22,280-272	1-1,300-300[UP5];x-x,296-296[BULt];x-x,286-281[BULt]	(((((((((......(((((((((.(((.&.)))-)))))))))------)))))))))	GAUGGGCCGUCGAUCAGGCGAUACUCGCG&UGUG-GUAUUGCUU------UGGCUCAUC	1	0.0197396
miR479	CL9597.Contig1_All	predicted protein [Populus trichocarpa]		212	234	225	-38.9	-31.2	0.802057	6	2-14,233-221;15-17,219-217;19-22,215-212	1-1,234-234[UP5];x-x,220-220[BULt];18-18,216-216[SIL]	((((.(((.(((((((((((((.&.)))))))))))))-))).))))	GAUGUGCCAAAAGCAGUGCCGCG&UGUGGUAUUGCUUU-GGCUCAUC	3	0.0244064
miR166c	CL138.Contig1_All	Homeobox-leucine zipper protein ATHB-15 [Arabidopsis thaliana]	ATHB-15	853	873	864	-41.8	-38.2	0.913876	4	3-21,871-853	1-2,873-872[UP5]	(((((((((((((((((((..&..)))))))))))))))))))	GGAAUGAAGCCUGGUCCGGAU&UGUCGGACCAGGCUUCAUUCC	3	0.0112978
miR166c	Unigene28810_All	--		149	170	161	-41.8	-27.9	0.667464	8	2-11,169-160;12-16,157-153;18-21,152-149	1-1,170-170[UP5];x-x,159-158[BULt];17-17,x-x[BULq]	((((-(((((..((((((((((.&.))))))))))--))))).))))	GGAA-GGGGCAACUGGUCUGACU&UGUCGGACCAG--GCUUCAUUCC	0	0.034244
miR166c	CL138.Contig1_All	Homeobox-leucine zipper protein ATHB-15 [Arabidopsis thaliana]	ATHB-15	853	873	864	-41.8	-38.2	0.913876	4	3-21,871-853	1-2,873-872[UP5]	(((((((((((((((((((..&..)))))))))))))))))))	GGAAUGAAGCCUGGUCCGGAU&UGUCGGACCAGGCUUCAUUCC	3	0.00615826
miR166c	Unigene19195_All	Homeobox-leucine zipper protein ATHB-15 [Arabidopsis thaliana]	ATHB-15	72	92	83	-41.8	-37.7	0.901914	4.5	3-21,90-72	1-2,92-91[UP5]	(((((((((((((((((((..&..)))))))))))))))))))	GGGAUGAAGCCUGGUCCGGAU&UGUCGGACCAGGCUUCAUUCC	3	0.0122786
miR166c	CL5042.Contig1_All	Homeobox-leucine zipper protein ATHB-15 [Arabidopsis thaliana]	ATHB-15	861	881	872	-41.8	-37.7	0.901914	4.5	3-21,879-861	1-2,881-880[UP5]	(((((((((((((((((((..&..)))))))))))))))))))	GGGAUGAAGCCUGGUCCGGAU&UGUCGGACCAGGCUUCAUUCC	3	0.011705
miR7803b	CL992.Contig9_All	PREDICTED: probable carboxylesterase 8-like [Solanum lycopersicum]		167	187	178	-31.6	-31.1	0.984177	2.5	1-20,187-168	21-21,167-167[UP3]	.((((((((((((((((((((&)))))))))))))))))))).	UAUACACGUGUCAAUCAUCCG&UGGAUGAUUGAUACGUGUAUU	3	0.0363854
miR164a*	CL551.Contig2_All	NAC domain-containing protein 100 [Arabidopsis thaliana]	NAC	730	750	741	-44.3	-33.7	0.760722	4	1-11,750-740;13-19,738-732	12-12,739-739[SIL];20-21,731-730[UP3]	..(((((((.(((((((((((&))))))))))).)))))))..	CCCACGUGCACUGCUUCUCCA&UGGAGAAGCAGGGCACGUGCA	0	0.00291831
miR164a*	CL5719.Contig3_All	Inactive protein FRIGIDA [Vitis vinifera]		429	450	441	-44.3	-31.4	0.708804	5.5	2-13,449-438;16-18,435-433;19-21,431-429	1-1,450-450[UP5];14-15,437-436[SIL];x-x,432-432[BULt]	(((.(((..((((((((((((.&.))))))))))))..)))-)))	UGCUGCGGACCCUGCUUCUCUG&UGGAGAAGCAGGGCACGU-GCA	0	0.0105384
miR164n*	CL10019.Contig1_All	NAC transcription factor [Camellia sinensis]	NAC	867	887	878	-44.3	-39	0.880361	2	1-16,887-872;18-20,870-868	17-17,871-871[SIL];21-21,867-867[UP3]	.(((.((((((((((((((((&)))))))))))))))).))).	AGCAAGUGCCCUGCUUCUCCA&UGGAGAAGCAGGGCACGUGCA	3	0.022468
miR164n*	CL10019.Contig1_All	NAC transcription factor [Camellia sinensis]	NAC	867	887	878	-44.3	-39	0.880361	2	1-16,887-872;18-20,870-868	17-17,871-871[SIL];21-21,867-867[UP3]	.(((.((((((((((((((((&)))))))))))))))).))).	AGCAAGUGCCCUGCUUCUCCA&UGGAGAAGCAGGGCACGUGCA	0	0.000730376
miR164n*	CL551.Contig2_All	NAC transcription factor [Camellia sinensis]	NAC	730	750	741	-44.3	-33.7	0.760722	4	1-11,750-740;13-19,738-732	12-12,739-739[SIL];20-21,731-730[UP3]	..(((((((.(((((((((((&))))))))))).)))))))..	CCCACGUGCACUGCUUCUCCA&UGGAGAAGCAGGGCACGUGCA	0	0.00298573
miR399y	CL2715.Contig1_All	PHO2 mRNA, complete cds	PHO2	816	836	827	-41.9	-34.3	0.818616	2	1-12,836-825;14-21,823-816	13-13,824-824[SIL]	((((((((.((((((((((((&)))))))))))).))))))))	CGGGGUAAAUCUCCUUUGGCA&UGCCAAAGGAGAGUUGCCCUG	3	0.0444312
miR399b*	CL2715.Contig1_All	PHO2 mRNA, complete cds	PHO2	990	1010	1001	-40.6	-33.5	0.825123	3	1-12,1010-999;14-19,997-992	13-13,998-998[SIL];20-21,991-990[UP3]	..((((((.((((((((((((&)))))))))))).))))))..	UUGGGCAAAUCUCCUUUGGCA&UGCCAAAGGAGAGUUGCCCUA	3	0.0444312
miR399b*	CL2715.Contig1_All	PHO2 mRNA, complete cds	PHO2	1044	1064	1055	-40.6	-33.3	0.820197	3	1-12,1064-1053;14-19,1051-1046	13-13,1052-1052[SIL];20-21,1045-1044[UP3]	..((((((.((((((((((((&)))))))))))).))))))..	UUGGGCAAAUCUCCUUUGGCA&UGCCAAAGGAGAGUUGCCCUA	2	0.049492
miR399c*	CL2715.Contig2_All	PHO2 mRNA, complete cds	PHO2 mRNA, complete cds	741	761	752	-40.6	-33.5	0.825123	3	1-12,761-750;14-19,748-743	13-13,749-749[SIL];20-21,742-741[UP3]	..((((((.((((((((((((&)))))))))))).))))))..	UUGGGCAAAUCUCCUUUGGCA&UGCCAAAGGAGAGUUGCCCUA	3	0.0444312
miR399g*	CL2715.Contig3_All	PHO2 mRNA, complete cds	PHO2 mRNA, complete cds	2067	2087	2078	-40.6	-33.5	0.825123	3	1-12,2087-2076;14-19,2074-2069	13-13,2075-2075[SIL];20-21,2068-2067[UP3]	..((((((.((((((((((((&)))))))))))).))))))..	UUGGGCAAAUCUCCUUUGGCA&UGCCAAAGGAGAGUUGCCCUA	4	0.00704066
miR399g*	CL2715.Contig2_All	PHO2 mRNA, complete cds	PHO2 mRNA, complete cds	795	815	806	-40.6	-33.3	0.820197	3	1-12,815-804;14-19,802-797	13-13,803-803[SIL];20-21,796-795[UP3]	..((((((.((((((((((((&)))))))))))).))))))..	UUGGGCAAAUCUCCUUUGGCA&UGCCAAAGGAGAGUUGCCCUA	2	0.043442
miR399g*	CL2715.Contig3_All	PHO2 mRNA, complete cds	PHO2 mRNA, complete cds	2121	2141	2132	-40.6	-33.3	0.820197	3	1-12,2141-2130;14-19,2128-2123	13-13,2129-2129[SIL];20-21,2122-2121[UP3]	..((((((.((((((((((((&)))))))))))).))))))..	UUGGGCAAAUCUCCUUUGGCA&UGCCAAAGGAGAGUUGCCCUA	2	0.049492
miR399e*	CL2715.Contig2_All	PHO2 mRNA, complete cds	PHO2 mRNA, complete cds	567	587	578	-39.6	-34.3	0.866162	2	1-12,587-576;14-21,574-567	13-13,575-575[SIL]	((((((((.((((((((((((&)))))))))))).))))))))	CGGGGUAAAUCUCCUUUGGCA&UGCCAAAGGAGAAUUGCCCUG	4	0.00704066
miR399e*	CL935.Contig4_All	Nuclear transcription factor Y [Arabidopsis thaliana]	NFYA3	1160	1180	1172	-39.6	-27.9	0.704545	7	2-6,1179-1175;8-10,1174-1172;11-19,1170-1162	1-1,1180-1180[UP5];7-7,x-x[BULq];x-x,1171-1171[BULt];20-21,1161-1160[UP3]	..(((((((((.(((-(((((.&.))))).)))-)))))))))..	CCGGGCAAUUCAUCC-UUGGCU&UGCCAAAGGA-GAAUUGCCCUG	0	0.0168205
miR399i*	CL935.Contig3_All	Nuclear transcription factor Y [Arabidopsis thaliana]	NFYA3	1248	1268	1260	-39.6	-27.9	0.704545	7	2-6,1267-1263;8-10,1262-1260;11-19,1258-1250	1-1,1268-1268[UP5];7-7,x-x[BULq];x-x,1259-1259[BULt];20-21,1249-1248[UP3]	..(((((((((.(((-(((((.&.))))).)))-)))))))))..	CCGGGCAAUUCAUCC-UUGGCU&UGCCAAAGGA-GAAUUGCCCUG	0	0.0168205
miR399i*	CL935.Contig7_All	Nuclear transcription factor Y [Arabidopsis thaliana]	NFYA3	1090	1110	1102	-39.6	-27.9	0.704545	7	2-6,1109-1105;8-10,1104-1102;11-19,1100-1092	1-1,1110-1110[UP5];7-7,x-x[BULq];x-x,1101-1101[BULt];20-21,1091-1090[UP3]	..(((((((((.(((-(((((.&.))))).)))-)))))))))..	CCGGGCAAUUCAUCC-UUGGCU&UGCCAAAGGA-GAAUUGCCCUG	0	0.013426
miR399k*	CL935.Contig7_All	Nuclear transcription factor Y [Arabidopsis thaliana]	NFYA3	1090	1110	1102	-39.6	-27.9	0.704545	7	2-6,1109-1105;8-10,1104-1102;11-19,1100-1092	1-1,1110-1110[UP5];7-7,x-x[BULq];x-x,1101-1101[BULt];20-21,1091-1090[UP3]	..(((((((((.(((-(((((.&.))))).)))-)))))))))..	CCGGGCAAUUCAUCC-UUGGCU&UGCCAAAGGA-GAAUUGCCCUG	0	0.0177216
miR399k*	CL935.Contig1_All	Nuclear transcription factor Y [Arabidopsis thaliana]	NFYA3	1268	1288	1280	-39.6	-27.9	0.704545	7	2-6,1287-1283;8-10,1282-1280;11-19,1278-1270	1-1,1288-1288[UP5];7-7,x-x[BULq];x-x,1279-1279[BULt];20-21,1269-1268[UP3]	..(((((((((.(((-(((((.&.))))).)))-)))))))))..	CCGGGCAAUUCAUCC-UUGGCU&UGCCAAAGGA-GAAUUGCCCUG	0	0.013426
miR399o*	CL935.Contig5_All	Nuclear transcription factor Y [Arabidopsis thaliana]	NFYA3	1338	1358	1350	-39.6	-27.9	0.704545	7	2-6,1357-1353;8-10,1352-1350;11-19,1348-1340	1-1,1358-1358[UP5];7-7,x-x[BULq];x-x,1349-1349[BULt];20-21,1339-1338[UP3]	..(((((((((.(((-(((((.&.))))).)))-)))))))))..	CCGGGCAAUUCAUCC-UUGGCU&UGCCAAAGGA-GAAUUGCCCUG	0	0.0168205
miR399o*	CL2715.Contig3_All	PREDICTED: probable ubiquitin-conjugating enzyme E2 24-like [Vitis vinifera]	UBC24	1893	1913	1904	-39.6	-34.3	0.866162	2	1-12,1913-1902;14-21,1900-1893	13-13,1901-1901[SIL]	((((((((.((((((((((((&)))))))))))).))))))))	CGGGGUAAAUCUCCUUUGGCA&UGCCAAAGGAGAAUUGCCCUG	3	0.0444312
miR399q*	CL935.Contig3_All	Nuclear transcription factor Y subunit A-3 [Arabidopsis thaliana]	NFYA	1248	1268	1260	-39.6	-27.9	0.704545	7	2-6,1267-1263;8-10,1262-1260;11-19,1258-1250	1-1,1268-1268[UP5];7-7,x-x[BULq];x-x,1259-1259[BULt];20-21,1249-1248[UP3]	..(((((((((.(((-(((((.&.))))).)))-)))))))))..	CCGGGCAAUUCAUCC-UUGGCU&UGCCAAAGGA-GAAUUGCCCUG	0	0.0137863
miR399r*	CL935.Contig2_All	Nuclear transcription factor Y subunit A-3 [Arabidopsis thaliana]	NFYA	1178	1198	1190	-39.6	-27.9	0.704545	7	2-6,1197-1193;8-10,1192-1190;11-19,1188-1180	1-1,1198-1198[UP5];7-7,x-x[BULq];x-x,1189-1189[BULt];20-21,1179-1178[UP3]	..(((((((((.(((-(((((.&.))))).)))-)))))))))..	CCGGGCAAUUCAUCC-UUGGCU&UGCCAAAGGA-GAAUUGCCCUG	0	0.0168205
miR399u*	CL935.Contig4_All	Nuclear transcription factor Y subunit A-3 [Arabidopsis thaliana]	NFYA	1160	1180	1172	-39.6	-27.9	0.704545	7	2-6,1179-1175;8-10,1174-1172;11-19,1170-1162	1-1,1180-1180[UP5];7-7,x-x[BULq];x-x,1171-1171[BULt];20-21,1161-1160[UP3]	..(((((((((.(((-(((((.&.))))).)))-)))))))))..	CCGGGCAAUUCAUCC-UUGGCU&UGCCAAAGGA-GAAUUGCCCUG	0	0.0137863
miR399v*	CL935.Contig1_All	Nuclear transcription factor Y subunit[Arabidopsis thaliana]	NFYA	1268	1288	1280	-39.6	-27.9	0.704545	7	2-6,1287-1283;8-10,1282-1280;11-19,1278-1270	1-1,1288-1288[UP5];7-7,x-x[BULq];x-x,1279-1279[BULt];20-21,1269-1268[UP3]	..(((((((((.(((-(((((.&.))))).)))-)))))))))..	CCGGGCAAUUCAUCC-UUGGCU&UGCCAAAGGA-GAAUUGCCCUG	0	0.0177216
miR399v*	CL935.Contig2_All	Nuclear transcription factor Y subunit A-3 [Arabidopsis thaliana]	NFYA	1178	1198	1190	-39.6	-27.9	0.704545	7	2-6,1197-1193;8-10,1192-1190;11-19,1188-1180	1-1,1198-1198[UP5];7-7,x-x[BULq];x-x,1189-1189[BULt];20-21,1179-1178[UP3]	..(((((((((.(((-(((((.&.))))).)))-)))))))))..	CCGGGCAAUUCAUCC-UUGGCU&UGCCAAAGGA-GAAUUGCCCUG	0	0.013426
miR399v*	CL935.Contig5_All	Nuclear transcription factor Y subunit A-3 [Arabidopsis thaliana]	NFYA	1338	1358	1350	-39.6	-27.9	0.704545	7	2-6,1357-1353;8-10,1352-1350;11-19,1348-1340	1-1,1358-1358[UP5];7-7,x-x[BULq];x-x,1349-1349[BULt];20-21,1339-1338[UP3]	..(((((((((.(((-(((((.&.))))).)))-)))))))))..	CCGGGCAAUUCAUCC-UUGGCU&UGCCAAAGGA-GAAUUGCCCUG	0	0.0137863
miRN42	CL9584.Contig2_All	Nuclear transcription factor Y subunit A-3 [Arabidopsis thaliana]	NFYA	1500	1518	1511	-36.6	-24.1	0.65847	8.5	1-8,1518-1511;12-21,1510-1501	9-11,x-x[BULq];22-22,1500-1500[UP3]	.((((((((((---((((((((&))))))))...)))))))))).	AGCCAGUAAAA---GCACUGCA&UGCAGUGUAGAUUUUAUUGGCC	1	0.0127932
miR171a	CL4968.Contig7_All	Scarecrow-like protein 15 [Arabidopsis thaliana]	SCL	698	718	709	-37.5	-38.7	1	1	1-21,718-698	NA	(((((((((((((((((((((&)))))))))))))))))))))	GAUAUUGGCGCGGCUCAAUCA&UGAUUGAGCCGUGCCAAUAUC	4	0.00653619
miR171b	CL5648.Contig1_All	Scarecrow-like protein 15 [Arabidopsis thaliana]	SCL	866	889	877	-37.5	-25.2	0.672	13	1-4,889-886;5-16,882-871	x-x,885-883[BULt];17-21,870-866[UP3]	.....((((((((((((...((((&))))---)))))))))))).....	CACAAUGGCAUGGCUCAACGGUCA&UGAU---UGAGCCGUGCCAAUAUC	1	0.0162504
miR171b	CL4968.Contig6_All	Scarecrow-like protein 15 [Arabidopsis thaliana]	SCL	674	694	685	-37.5	-38.7	1	1	1-21,694-674	NA	(((((((((((((((((((((&)))))))))))))))))))))	GAUAUUGGCGCGGCUCAAUCA&UGAUUGAGCCGUGCCAAUAUC	4	0.0130297
miR171c	CL4968.Contig5_All	Scarecrow-like protein 15 [Arabidopsis thaliana]	SCL	854	874	865	-37.5	-38.7	1	1	1-21,874-854	NA	(((((((((((((((((((((&)))))))))))))))))))))	GAUAUUGGCGCGGCUCAAUCA&UGAUUGAGCCGUGCCAAUAUC	4	0.0130297
miR171d	CL274.Contig3_All	Scarecrow-like protein 6 [Arabidopsis thaliana]	SCL	1337	1357	1348	-37.5	-38.9	1	1	1-21,1357-1337	NA	(((((((((((((((((((((&)))))))))))))))))))))	GAUAUUGGCGCGGCUCAAUCA&UGAUUGAGCCGUGCCAAUAUC	0	0.000373704
miR171d	CL4968.Contig8_All	Scarecrow-like protein 15 [Arabidopsis thaliana]	SCL	667	687	678	-37.5	-38.7	1	1	1-21,687-667	NA	(((((((((((((((((((((&)))))))))))))))))))))	GAUAUUGGCGCGGCUCAAUCA&UGAUUGAGCCGUGCCAAUAUC	4	0.0130297
miR171f	CL274.Contig3_All	Scarecrow-like protein 6 [Arabidopsis thaliana]	SCL	1337	1357	1348	-37.5	-38.9	1	1	1-21,1357-1337	NA	(((((((((((((((((((((&)))))))))))))))))))))	GAUAUUGGCGCGGCUCAAUCA&UGAUUGAGCCGUGCCAAUAUC	2	0.0188545
miR171h	CL274.Contig1_All	Scarecrow-like protein 6 [Arabidopsis thaliana]	SCL	1420	1440	1431	-37.5	-38.7	1	1	1-21,1440-1420	NA	(((((((((((((((((((((&)))))))))))))))))))))	GAUAUUGGCGCGGCUCAAUCA&UGAUUGAGCCGUGCCAAUAUC	0	0.000747269
miR171j	CL4968.Contig4_All	Scarecrow-like protein 15 [Arabidopsis thaliana]	SCL	707	727	718	-37.5	-38.7	1	1	1-21,727-707	NA	(((((((((((((((((((((&)))))))))))))))))))))	GAUAUUGGCGCGGCUCAAUCA&UGAUUGAGCCGUGCCAAUAUC	2	0.00526286
miR171k	CL274.Contig2_All	Scarecrow-like protein 6 [Arabidopsis thaliana]	SCL	1278	1298	1289	-37.5	-38.7	1	1	1-21,1298-1278	NA	(((((((((((((((((((((&)))))))))))))))))))))	GAUAUUGGCGCGGCUCAAUCA&UGAUUGAGCCGUGCCAAUAUC	0	0.000373704
miR171o	CL4968.Contig3_All	Scarecrow-like protein 15 [Arabidopsis thaliana]	SCL	896	916	907	-37.5	-38.7	1	1	1-21,916-896	NA	(((((((((((((((((((((&)))))))))))))))))))))	GAUAUUGGCGCGGCUCAAUCA&UGAUUGAGCCGUGCCAAUAUC	4	0.00653619
miR171e	CL4968.Contig4_All	Scarecrow-like protein 15 [Arabidopsis thaliana]	SCL	703	723	714	-35.6	-27	0.758427	7	1-7,723-717;10-19,714-705	8-9,716-715[SIL];20-21,704-703[UP3]	..((((((((((..(((((((&)))))))..))))))))))..	ACGUGAUAUUGGCGCGGCUCA&UGAGCCGAAUCAAUAUCACUC	0	0.00183222
miR171e	CL4968.Contig5_All	Scarecrow-like protein 15[Arabidopsis thaliana]	SCL	850	870	861	-35.6	-27	0.758427	7	1-7,870-864;10-19,861-852	8-9,863-862[SIL];20-21,851-850[UP3]	..((((((((((..(((((((&)))))))..))))))))))..	ACGUGAUAUUGGCGCGGCUCA&UGAGCCGAAUCAAUAUCACUC	0	0.00218953
miR171e	CL4968.Contig3_All	Scarecrow-like protein 15 [Arabidopsis thaliana]	SCL	892	912	903	-35.6	-27	0.758427	7	1-7,912-906;10-19,903-894	8-9,905-904[SIL];20-21,893-892[UP3]	..((((((((((..(((((((&)))))))..))))))))))..	ACGUGAUAUUGGCGCGGCUCA&UGAGCCGAAUCAAUAUCACUC	2	0.0100521
miR171e	Unigene23869_All	Scarecrow-like protein 15 [Arabidopsis thaliana]	SCL	101	123	114	-35.6	-27.1	0.761236	6	3-18,121-106;19-21,103-101	1-2,123-122[UP5];x-x,105-104[BULt]	(((..((((((((((((((((..&..))))))))))))))))--)))	GAGCUUGAUAUUGGUUCGGCUAG&UGAGCCGAAUCAAUAUCA--CUC	3	0.0183613
miR171e	CL4968.Contig8_All	Scarecrow-like protein 15 [Arabidopsis thaliana]	SCL	663	683	674	-35.6	-27	0.758427	7	1-7,683-677;10-19,674-665	8-9,676-675[SIL];20-21,664-663[UP3]	..((((((((((..(((((((&)))))))..))))))))))..	ACGUGAUAUUGGCGCGGCUCA&UGAGCCGAAUCAAUAUCACUC	4	0.0258895
miR171m	CL4968.Contig8_All	Scarecrow-like protein 15 [Arabidopsis thaliana]	SCL	663	683	674	-35.6	-27	0.758427	7	1-7,683-677;10-19,674-665	8-9,676-675[SIL];20-21,664-663[UP3]	..((((((((((..(((((((&)))))))..))))))))))..	ACGUGAUAUUGGCGCGGCUCA&UGAGCCGAAUCAAUAUCACUC	0	0.00228975
miR171m	CL4968.Contig7_All	Scarecrow-like protein 15 [Arabidopsis thaliana]	SCL	694	714	705	-35.6	-27	0.758427	7	1-7,714-708;10-19,705-696	8-9,707-706[SIL];20-21,695-694[UP3]	..((((((((((..(((((((&)))))))..))))))))))..	ACGUGAUAUUGGCGCGGCUCA&UGAGCCGAAUCAAUAUCACUC	2	0.02506
miR171m	CL4968.Contig7_All	Scarecrow-like protein 15 [Arabidopsis thaliana]	SCL	694	714	705	-35.6	-27	0.758427	7	1-7,714-708;10-19,705-696	8-9,707-706[SIL];20-21,695-694[UP3]	..((((((((((..(((((((&)))))))..))))))))))..	ACGUGAUAUUGGCGCGGCUCA&UGAGCCGAAUCAAUAUCACUC	0	0.00146022
miR171m	CL4968.Contig4_All	Scarecrow-like protein 15 [Arabidopsis thaliana]	SCL	703	723	714	-35.6	-27	0.758427	7	1-7,723-717;10-19,714-705	8-9,716-715[SIL];20-21,704-703[UP3]	..((((((((((..(((((((&)))))))..))))))))))..	ACGUGAUAUUGGCGCGGCUCA&UGAGCCGAAUCAAUAUCACUC	2	0.0125493
miR479*	CL4968.Contig5_All	Scarecrow-like protein 15 [Arabidopsis thaliana]	SCL	850	870	861	-35.6	-27	0.758427	7	1-7,870-864;10-19,861-852	8-9,863-862[SIL];20-21,851-850[UP3]	..((((((((((..(((((((&)))))))..))))))))))..	ACGUGAUAUUGGCGCGGCUCA&UGAGCCGAAUCAAUAUCACUC	0	0.00183222
miR479*	CL4968.Contig3_All	Scarecrow-like protein 15 [Arabidopsis thaliana]	SCL	892	912	903	-35.6	-27	0.758427	7	1-7,912-906;10-19,903-894	8-9,905-904[SIL];20-21,893-892[UP3]	..((((((((((..(((((((&)))))))..))))))))))..	ACGUGAUAUUGGCGCGGCUCA&UGAGCCGAAUCAAUAUCACUC	0	0.00228975
miR479*	CL4968.Contig2_All	Scarecrow-like protein 15[Arabidopsis thaliana]	SCL	661	681	672	-35.6	-27	0.758427	7	1-7,681-675;10-19,672-663	8-9,674-673[SIL];20-21,662-661[UP3]	..((((((((((..(((((((&)))))))..))))))))))..	ACGUGAUAUUGGCGCGGCUCA&UGAGCCGAAUCAAUAUCACUC	0	0.00274707
miR479*	CL4968.Contig8_All	Scarecrow-like protein 15 [Arabidopsis thaliana]	SCL	663	683	674	-35.6	-27	0.758427	7	1-7,683-677;10-19,674-665	8-9,676-675[SIL];20-21,664-663[UP3]	..((((((((((..(((((((&)))))))..))))))))))..	ACGUGAUAUUGGCGCGGCUCA&UGAGCCGAAUCAAUAUCACUC	2	0.0100521
miR479*	CL4968.Contig2_All	Scarecrow-like protein 15 [Arabidopsis thaliana]	SCL	661	681	672	-35.6	-27	0.758427	7	1-7,681-675;10-19,672-663	8-9,674-673[SIL];20-21,662-661[UP3]	..((((((((((..(((((((&)))))))..))))))))))..	ACGUGAUAUUGGCGCGGCUCA&UGAGCCGAAUCAAUAUCACUC	2	0.0150402
miR479*	CL313.Contig3_All	DELLA protein GAI1 [Vitis vinifera]	SCL	1689	1709	1700	-35.6	-23.4	0.657303	8	1-7,1709-1703;10-13,1700-1697;16-21,1694-1689	8-9,1702-1701[SIL];14-15,1696-1695[SIL]	((((((..((((..(((((((&)))))))..))))..))))))	GGGUGGGUUUGAGCCGGUUCA&UGAGCCGAAUCAAUAUCACUC	0	0.0312832
miR479*	CL4968.Contig6_All	Scarecrow-like protein 15 [Arabidopsis thaliana]	SCL	670	690	681	-35.6	-27.9	0.783708	6.5	1-7,690-684;10-20,681-671	8-9,683-682[SIL];21-21,670-670[UP3]	.(((((((((((..(((((((&)))))))..))))))))))).	AGGUGAUAUUGGCGCGGCUCA&UGAGCCGAAUCAAUAUCACUC	2	0.00526286
miR172b	Unigene20548_All	PREDICTED: ethylene-responsive transcription factor RAP2-7-like	ERF	358	378	369	-36.1	-37.2	1	1	1-21,378-358	NA	(((((((((((((((((((((&)))))))))))))))))))))	GCAGCAUCAUCAGGAUUCUCA&UGAGAAUCUUGAUGAUGCUGC	4	0.00653619
miR172i	CL3754.Contig4_All	PREDICTED: cation/H(+) antiporter 18-like [Solanum lycopersicum]	CHX17	939	963	954	-36.1	-24.7	0.684211	10.5	2-16,962-948;17-19,943-941;21-21,939-939	1-1,963-963[UP5];x-x,947-944[BULt];20-20,940-940[SIL]	(.(((....(((((((((((((((.&.)))))))))))))))----))).)	GGGGCUUUUGUCGUCGGGGUUCUCG&UGAGAAUCUUGAUGAU----GCUGC	0	0.0370114
miR172n	Unigene4214_All	--		1	21	12	-36.1	-37.2	1	1	1-21,21-1	NA	(((((((((((((((((((((&)))))))))))))))))))))	GCAGCAUCAUCAGGAUUCUCA&UGAGAAUCUUGAUGAUGCUGC	3	0.0112978
miR167a	CL1823.Contig6_All	ARF8 [Solanum melongena]	ARF	2495	2515	2506	-40.5	-33.8	0.834568	4	3-13,2513-2503;15-21,2501-2495	1-2,2515-2514[UP5];14-14,2502-2502[SIL]	(((((((.(((((((((((..&..))))))))))).)))))))	GAGAUCAGGCUGGCAGCUUGU&UGAAGCUGCCAGCAUGAUCUC	2	0.00252256
miR167a	Unigene10560_All	PREDICTED: auxin response factor 6-like [Vitis vinifera]	ARF	3304	3324	3315	-40.5	-33.6	0.82963	4	3-13,3322-3312;15-21,3310-3304	1-2,3324-3323[UP5];14-14,3311-3311[SIL]	(((((((.(((((((((((..&..))))))))))).)))))))	GAGAUCAGGCUGGCAGCUUGU&UGAAGCUGCCAGCAUGAUCUC	0	0.000747269
miR167j	Unigene10560_All	PREDICTED: auxin response factor 6-like [Vitis vinifera]	ARF	3304	3324	3315	-40.5	-33.6	0.82963	4	3-13,3322-3312;15-21,3310-3304	1-2,3324-3323[UP5];14-14,3311-3311[SIL]	(((((((.(((((((((((..&..))))))))))).)))))))	GAGAUCAGGCUGGCAGCUUGU&UGAAGCUGCCAGCAUGAUCUC	2	0.0126095
miR167j	CL1823.Contig6_All	ARF8 [Solanum melongena]	ARF	2495	2515	2506	-40.5	-33.8	0.834568	4	3-13,2513-2503;15-21,2501-2495	1-2,2515-2514[UP5];14-14,2502-2502[SIL]	(((((((.(((((((((((..&..))))))))))).)))))))	GAGAUCAGGCUGGCAGCUUGU&UGAAGCUGCCAGCAUGAUCUC	0	0.000373704
miR166aa	CL3507.Contig1_All	ATP-dependent RNA helicase 42 [Arabidopsis thaliana]	HD-ZIPIII	1537	1557	1548	-42	-40.2	0.957143	2.5	2-21,1556-1537	1-1,1557-1557[UP5]	((((((((((((((((((((.&.))))))))))))))))))))	GGGAUGAAGCCUGGUCCGGGU&UCUCGGACCAGGCUUCAUUCC	3	0.0058697
miR166ab	CL5042.Contig1_All	ATP-dependent RNA helicase 42 [Arabidopsis thaliana]	HD-ZIPIII	861	880	872	-42	-37.9	0.902381	2.5	1-2,880-879;4-21,878-861	3-3,x-x[BULq]	((((((((((((((((((-((&)).))))))))))))))))))	GGGAUGAAGCCUGGUCCG-GA&UCUCGGACCAGGCUUCAUUCC	2	0.0075486
miR166r	CL5042.Contig1_All	ATP-dependent RNA helicase 42 [Arabidopsis thaliana]	HD-ZIPIII	861	880	872	-42	-37.9	0.902381	2.5	1-2,880-879;4-21,878-861	3-3,x-x[BULq]	((((((((((((((((((-((&)).))))))))))))))))))	GGGAUGAAGCCUGGUCCG-GA&UCUCGGACCAGGCUUCAUUCC	2	0.0188545
miR166t	CL3507.Contig3_All	ATP-dependent RNA helicase 42 [Arabidopsis thaliana]	HD-ZIPIII	6	25	17	-42	-37.9	0.902381	2.5	1-2,25-24;4-21,23-6	3-3,x-x[BULq]	((((((((((((((((((-((&)).))))))))))))))))))	GGGAUGAAGCCUGGUCCG-GA&UCUCGGACCAGGCUUCAUUCC	3	0.017506
miR166w	CL9790.Contig3_All	DEAD-box ATP-dependent RNA helicase 42	RH42	1949	1970	1960	-42	-29.4	0.7	6.5	1-7,1970-1964;8-19,1962-1951	x-x,1963-1963[BULt];20-21,1950-1949[UP3]	..((((((((((((.(((((((&)))))))-))))))))))))..	UUGAUGAGGCCUGGUUUCGAGG&UCUCGGA-CCAGGCUUCAUUCC	4	0.0415073
miR166w	Unigene19541_All	DEAD-box ATP-dependent RNA helicase 42	RH42	1044	1065	1055	-42	-29.4	0.7	6.5	1-7,1065-1059;8-19,1057-1046	x-x,1058-1058[BULt];20-21,1045-1044[UP3]	..((((((((((((.(((((((&)))))))-))))))))))))..	UUGAUGAGGCCUGGUUUCGAGG&UCUCGGA-CCAGGCUUCAUUCC	4	0.0448875
miR166x	Unigene19195_All	Homeobox-leucine zipper protein HOX32 [Arabidopsis thaliana]	HOX32	72	91	83	-42	-37.9	0.902381	2.5	1-2,91-90;4-21,89-72	3-3,x-x[BULq]	((((((((((((((((((-((&)).))))))))))))))))))	GGGAUGAAGCCUGGUCCG-GA&UCUCGGACCAGGCUUCAUUCC	3	0.033512
miR166y	Unigene13165_All	Homeobox-leucine zipper protein HOX32 [Arabidopsis thaliana]	HOX32	1566	1587	1577	-42	-29.4	0.7	6.5	1-7,1587-1581;8-19,1579-1568	x-x,1580-1580[BULt];20-21,1567-1566[UP3]	..((((((((((((.(((((((&)))))))-))))))))))))..	UUGAUGAGGCCUGGUUUCGAGG&UCUCGGA-CCAGGCUUCAUUCC	4	0.0415073
miR166y	Unigene19195_All	Homeobox-leucine zipper protein HOX32 [Arabidopsis thaliana]	HOX32	72	91	83	-42	-37.9	0.902381	2.5	1-2,91-90;4-21,89-72	3-3,x-x[BULq]	((((((((((((((((((-((&)).))))))))))))))))))	GGGAUGAAGCCUGGUCCG-GA&UCUCGGACCAGGCUUCAUUCC	3	0.017506
miR166z	CL3507.Contig1_All	Homeobox-leucine zipper protein HOX32 [Arabidopsis thaliana]	HOX32	1537	1557	1548	-42	-40.2	0.957143	2.5	2-21,1556-1537	1-1,1557-1557[UP5]	((((((((((((((((((((.&.))))))))))))))))))))	GGGAUGAAGCCUGGUCCGGGU&UCUCGGACCAGGCUUCAUUCC	3	0.0112978
miR166ad	CL3507.Contig1_All	Homeobox-leucine zipper protein HOX32 [Arabidopsis thaliana]	HOX32	1535	1555	1546	-42	-37.9	0.902381	3	1-19,1555-1537	20-21,1536-1535[UP3]	..(((((((((((((((((((&)))))))))))))))))))..	CUGGGAUGAAGCCUGGUCCGG&UCGGACCAGGCUUCAUUCCUC	0	0.000916529
miR166ad	CL5042.Contig1_All	Homeobox-leucine zipper protein HOX32 [Arabidopsis thaliana]	HOX32	859	879	870	-42	-37.8	0.9	3.5	2-19,878-861	1-1,879-879[UP5];20-21,860-859[UP3]	..((((((((((((((((((.&.))))))))))))))))))..	UUGGGAUGAAGCCUGGUCCGG&UCGGACCAGGCUUCAUUCCUC	0	0.00183222
miR166ad	CL138.Contig1_All	Homeobox-leucine zipper protein HOX32 [Arabidopsis thaliana]	HOX32	851	871	862	-42	-38.3	0.911905	3	2-19,870-853	1-1,871-871[UP5];20-21,852-851[UP3]	..((((((((((((((((((.&.))))))))))))))))))..	CUGGAAUGAAGCCUGGUCCGG&UCGGACCAGGCUUCAUUCCUC	2	0.00252256
miR166ad	CL3507.Contig3_All	Homeobox-leucine zipper protein HOX32 [Arabidopsis thaliana]	HOX32	4	24	15	-42	-37.8	0.9	3.5	2-19,23-6	1-1,24-24[UP5];20-21,5-4[UP3]	..((((((((((((((((((.&.))))))))))))))))))..	CUGGGAUGAAGCCUGGUCCGG&UCGGACCAGGCUUCAUUCCUC	0	0.00112069
miR166ae	Unigene19195_All	Homeobox-leucine zipper protein HOX32 [Arabidopsis thaliana]	HOX32	70	90	81	-42	-37.8	0.9	3.5	2-19,89-72	1-1,90-90[UP5];20-21,71-70[UP3]	..((((((((((((((((((.&.))))))))))))))))))..	UUGGGAUGAAGCCUGGUCCGG&UCGGACCAGGCUUCAUUCCUC	0	0.00137448
miR166e	Unigene19195_All	Homeobox-leucine zipper protein HOX32 [Arabidopsis thaliana]	HOX32	70	90	81	-42	-37.8	0.9	3.5	2-19,89-72	1-1,90-90[UP5];20-21,71-70[UP3]	..((((((((((((((((((.&.))))))))))))))))))..	UUGGGAUGAAGCCUGGUCCGG&UCGGACCAGGCUUCAUUCCUC	0	0.00112069
miR166f	CL5042.Contig1_All	Homeobox-leucine zipper protein HOX32 [Arabidopsis thaliana]	HOX32	859	879	870	-42	-37.8	0.9	3.5	2-19,878-861	1-1,879-879[UP5];20-21,860-859[UP3]	..((((((((((((((((((.&.))))))))))))))))))..	UUGGGAUGAAGCCUGGUCCGG&UCGGACCAGGCUUCAUUCCUC	0	0.00109536
miR166u	Unigene19195_All	Homeobox-leucine zipper protein HOX32 [Arabidopsis thaliana]	HOX32	70	90	81	-42	-37.8	0.9	3.5	2-19,89-72	1-1,90-90[UP5];20-21,71-70[UP3]	..((((((((((((((((((.&.))))))))))))))))))..	UUGGGAUGAAGCCUGGUCCGG&UCGGACCAGGCUUCAUUCCUC	0	0.000966551
miR166v	Unigene7667_All	Homeobox-leucine zipper protein HOX32 [Arabidopsis thaliana]	HOX32	1541	1565	1553	-42	-33.1	0.788095	7.5	1-8,1565-1558;9-17,1554-1546;18-21,1544-1541	x-x,1557-1555[BULt];x-x,1545-1545[BULt]	((((.(((((((((...((((((((&))))))))---)))))))))-))))	GAGGAAAUGAAGCCAGAUGGUCCGG&UCGGACCA---GGCUUCAUU-CCUC	3	0.0423196
miR166v	CL138.Contig1_All	Homeobox-leucine zipper protein HOX32 [Arabidopsis thaliana]	HOX32	851	871	862	-42	-38.3	0.911905	3	2-19,870-853	1-1,871-871[UP5];20-21,852-851[UP3]	..((((((((((((((((((.&.))))))))))))))))))..	CUGGAAUGAAGCCUGGUCCGG&UCGGACCAGGCUUCAUUCCUC	0	0.000373704
miR166v	CL3507.Contig1_All	Homeobox-leucine zipper protein HOX32 [Arabidopsis thaliana]	HOX32	1535	1555	1546	-42	-37.9	0.902381	3	1-19,1555-1537	20-21,1536-1535[UP3]	..(((((((((((((((((((&)))))))))))))))))))..	CUGGGAUGAAGCCUGGUCCGG&UCGGACCAGGCUUCAUUCCUC	2	0.010498
miR166v	CL5042.Contig1_All	Homeobox-leucine zipper protein HOX32 [Arabidopsis thaliana]	HOX32	859	879	870	-42	-37.8	0.9	3.5	2-19,878-861	1-1,879-879[UP5];20-21,860-859[UP3]	..((((((((((((((((((.&.))))))))))))))))))..	UUGGGAUGAAGCCUGGUCCGG&UCGGACCAGGCUUCAUUCCUC	2	0.0157056
miR168a	CL5103.Contig4_All	AGO1-1, partial [Nicotiana benthamiana]	AGO	433	453	444	-43.7	-36.7	0.839817	5	3-13,451-441;15-20,439-434	1-2,453-452[UP5];14-14,440-440[SIL];21-21,433-433[UP3]	.((((((.(((((((((((..&..))))))))))).)))))).	CUCCCGAGCUGCACCAAGCUA&UCGCUUGGUGCAGGUCGGGAA	2	0.00503875
miR168a	CL5103.Contig1_All	AGO1A [Solanum lycopersicum] >gi|409893066|gb|AFV46190.1| argonaute1-1, partial [Solanum lycopersicum]	AGO	607	627	618	-43.7	-36.7	0.839817	5	3-13,625-615;15-20,613-608	1-2,627-626[UP5];14-14,614-614[SIL];21-21,607-607[UP3]	.((((((.(((((((((((..&..))))))))))).)))))).	CUCCCGAGCUGCACCAAGCUA&UCGCUUGGUGCAGGUCGGGAA	2	0.0075486
miR168b	CL5103.Contig3_All	AGO1A [Solanum lycopersicum] >gi|409893066|gb|AFV46190.1| argonaute1-1, partial [Solanum lycopersicum]	AGO	503	523	514	-43.7	-36.7	0.839817	5	3-13,521-511;15-20,509-504	1-2,523-522[UP5];14-14,510-510[SIL];21-21,503-503[UP3]	.((((((.(((((((((((..&..))))))))))).)))))).	CUCCCGAGCUGCACCAAGCUA&UCGCUUGGUGCAGGUCGGGAA	2	0.0126095
miR168c	CL5103.Contig1_All	AGO1A [Solanum lycopersicum] >gi|409893066|gb|AFV46190.1| argonaute1-1, partial [Solanum lycopersicum]	AGO	607	627	618	-43.7	-36.7	0.839817	5	3-13,625-615;15-20,613-608	1-2,627-626[UP5];14-14,614-614[SIL];21-21,607-607[UP3]	.((((((.(((((((((((..&..))))))))))).)))))).	CUCCCGAGCUGCACCAAGCUA&UCGCUUGGUGCAGGUCGGGAA	2	0.0126095
miR168d	CL5103.Contig3_All	AGO1A [Solanum lycopersicum] >gi|409893066|gb|AFV46190.1| argonaute1-1, partial [Solanum lycopersicum]	AGO	503	523	514	-43.7	-36.7	0.839817	5	3-13,521-511;15-20,509-504	1-2,523-522[UP5];14-14,510-510[SIL];21-21,503-503[UP3]	.((((((.(((((((((((..&..))))))))))).)))))).	CUCCCGAGCUGCACCAAGCUA&UCGCUUGGUGCAGGUCGGGAA	2	0.010498
miR168e	CL5103.Contig3_All	AGO1A [Solanum lycopersicum] >gi|409893066|gb|AFV46190.1| argonaute1-1, partial [Solanum lycopersicum]	AGO	503	523	514	-43.7	-36.7	0.839817	5	3-13,521-511;15-20,509-504	1-2,523-522[UP5];14-14,510-510[SIL];21-21,503-503[UP3]	.((((((.(((((((((((..&..))))))))))).)))))).	CUCCCGAGCUGCACCAAGCUA&UCGCUUGGUGCAGGUCGGGAA	3	0.0122786
miR168e	CL5103.Contig1_All	AGO1A [Solanum lycopersicum] >gi|409893066|gb|AFV46190.1| argonaute1-1, partial [Solanum lycopersicum]	AGO	607	627	618	-43.7	-36.7	0.839817	5	3-13,625-615;15-20,613-608	1-2,627-626[UP5];14-14,614-614[SIL];21-21,607-607[UP3]	.((((((.(((((((((((..&..))))))))))).)))))).	CUCCCGAGCUGCACCAAGCUA&UCGCUUGGUGCAGGUCGGGAA	2	0.010498
miR168e	CL5103.Contig4_All	AGO1-1, partial [Nicotiana benthamiana]	AGO	433	453	444	-43.7	-36.7	0.839817	5	3-13,451-441;15-20,439-434	1-2,453-452[UP5];14-14,440-440[SIL];21-21,433-433[UP3]	.((((((.(((((((((((..&..))))))))))).)))))).	CUCCCGAGCUGCACCAAGCUA&UCGCUUGGUGCAGGUCGGGAA	2	0.0157056
miR2111e*	Unigene13472_All	PREDICTED: F-box/kelch-repeat protein At3g27150-like isoform 1	FBK	528	548	539	-34.4	-35.3	1	1	1-21,548-528	NA	(((((((((((((((((((((&)))))))))))))))))))))	UGGACCUCAGGAUGCAGAUUA&UAAUCUGCAUCCUGAGGUUUA	2	0.00526286
miR398a*	Unigene13671_All	PREDICTED: uncharacterized protein LOC101267531 [Solanum lycopersicum]		1201	1221	1212	-36.1	-26.7	0.739612	6.5	1-10,1221-1212;12-19,1210-1203	11-11,1211-1211[SIL];20-21,1202-1201[UP3]	..((((((((.((((((((((&)))))))))).))))))))..	GCUAUGUUUUGGUGUUGUCCC&GGGGCAACAUGAGAACAUAUA	3	0.0444312
miR2111e	Unigene15421_All	PREDICTED: Solanum lycopersicum trafficking protein particle complex subunit 11-like (LOC101267189), mRNA	TRAPPC11	3008	3031	3020	-45.8	-30.7	0.670306	9	1-8,3031-3024;10-17,3020-3013;19-21,3010-3008	9-9,3023-3021[AILt];18-18,3012-3011[AILt]	(((..((((((((...((((((((&))))))))--.))))))))-.)))	GGUUUAUCUGCAGGAACUGAGGCC&GGCCUCGG--GCUGCAGAU-UACC	0	0.030547
miR156i	Unigene20884_All	--		108	130	121	-36.7	-27	0.735695	6	2-4,129-127;6-16,125-115;17-22,113-108	1-1,130-130[UP5];5-5,126-126[SIL];x-x,114-114[BULt]	((((((.(((((((((((.(((.&.))).)))))))))))-))))))	ACUGGCGAGAGAGAGAAGAGAGG&GCUCAUUUCUCUUUCU-GUCAGU	0	0.0279673
miR159c	CL5925.Contig1_All	hypothetical protein VITISV_021080 [Vitis vinifera]	ARF	700	722	714	-37.5	-26	0.693333	5.5	1-3,722-720;5-13,719-711;14-21,707-700	4-4,x-x[BULq];x-x,710-708[BULt]	((((((((...(((((((((-(((&))).)))))))))---))))))))	CUGUUGGAGCACUUCAAGGA-CUC&GAGCUCCUUGAAG---UCCAAUAG	0	0.018522
miRN29b	Unigene27427_All	PREDICTED: uncharacterized protein LOC101253914 [Solanum lycopersicum]	uncharacterized protein	433	456	447	-42.3	-28.3	0.669031	7.5	1-12,456-445;13-14,442-441;16-20,439-435;22-22,433-433	x-x,444-443[BULt];15-15,440-440[SIL];21-21,434-434[SIL]	(.(((((.((..((((((((((((&))))))))))))--)).))))).)	CGAGUUCUGCUGGGGCAUCAUCUC&GAGAUGAUGCCC--GUUGGAUUGG	0	0.0309092
miR319a	Unigene17273_All	Transcription factor GAMYB [Oryza sativa]	GAMYB	194	215	206	-45.7	-33.6	0.73523	5	2-6,214-210;8-20,208-196	1-1,215-215[UP5];7-7,209-209[SIL];21-22,195-194[UP3]	..(((((((((((((.(((((.&.))))).)))))))))))))..	UUGGAGCUCCCUUCACUCCAAU&CUUGGACUGAAGGGAGCUCCCU	0	0.000365255
miR319g	CL1825.Contig2_All	TCP transcription factor [Camellia sinensis]	TCP	1795	1815	1806	-45.7	-33.3	0.728665	3.5	2-14,1814-1802;17-22,1800-1795	1-1,1815-1815[UP5];15-16,1801-1801[AILq]	((((((.-(((((((((((((.&.)))))))))))))..))))))	AGGGGGA-CCCUUCAGUCCAAU&CUUGGACUGAAGGGAGCUCCCU	4	0.0130297
miR319q	Unigene17273_All	Transcription factor GAMYB [Oryza sativa]	GAMYB	194	215	206	-45.7	-33.6	0.73523	5	2-6,214-210;8-20,208-196	1-1,215-215[UP5];7-7,209-209[SIL];21-22,195-194[UP3]	..(((((((((((((.(((((.&.))))).)))))))))))))..	UUGGAGCUCCCUUCACUCCAAU&CUUGGACUGAAGGGAGCUCCCU	0	0.000373704
miRN18	CL1745.Contig5_All	catalase [Sesamum indicum]	CAT	233	259	250	-47.5	-31.9	0.671579	14	2-10,258-250;11-12,244-243;14-22,241-233	1-1,259-259[UP5];x-x,249-245[BULt];13-13,242-242[SIL]	(((((((((.((.....(((((((((.&.)))))))))-----)).)))))))))	CAGCCUGUGGGUCGCAUGGUGUUGAAU&CUUCGGCACC-----ACGCACAGGCUG	0	0.0159186
miRN40	CL9079.Contig2_All	Leucine-rich repeat extensin-like protein 5 [Arabidopsis thaliana]	LRX	1606	1626	1617	-43.2	-35	0.810185	7.5	2-12,1625-1615;15-19,1611-1607	1-1,1626-1626[UP5];13-14,1614-1612[AILt];20-20,1606-1606[UP3]	.(((((...(((((((((((.&.)))))))))))-..))))).	AGCUCCCUGGGCCCAGCCCCA&CGGGGCUGGGCU-AUGGAGUA	3	0.033512
miRN17a	Unigene1304_All	PREDICTED: Solanum lycopersicum nucleolin-like, transcript variant 1 (LOC101264445), mRNA [Solanum lycopersicum]	RBG	8	28	19	-37.1	-25.7	0.692722	6.5	2-5,27-24;7-19,22-10	1-1,28-28[UP5];6-6,23-23[SIL];20-21,9-8[UP3]	..(((((((((((((.((((.&.)))).)))))))))))))..	UCUACUCCAUUUCCACUCUCU&CGGGAUUGGAAAUGGAGUGAA	0	0.0441244
miRN17a	CL9432.Contig2_All	PREDICTED: Vitis vinifera uncharacterized LOC100246308 (LOC100246308), mRNA [Solanum lycopersicum]	RBG	336	356	347	-37.1	-26.2	0.706199	7.5	1-9,356-348;11-19,346-338	10-10,347-347[SIL];20-21,337-336[UP3]	..(((((((((.(((((((((&))))))))).)))))))))..	UACGCUCUGUUCCUAGUCCCG&CGGGAUUGGAAAUGGAGUGAA	0	0.0483094
miRN17c	CL4772.Contig1_All	late embryogenesis-like protein [Salvia miltiorrhiza]	LEA	426	446	437	-37.1	-29.2	0.787062	5.5	2-17,445-430	1-1,446-446[UP5];18-21,429-426[UP3]	....((((((((((((((((.&.))))))))))))))))....	AGAUCUCCGUUUCCAAUCCCU&CGGGAUUGGAAAUGGAGUGAA	4	0.0140317
miRN30*	CL7397.Contig2_All	PREDICTED: uncharacterized protein LOC100249849 [Vitis vinifera]	SNC	452	473	464	-34.5	-23.4	0.678261	9	3-15,471-459;16-21,457-452	1-2,473-472[UP5];x-x,458-458[BULt]	((((((.(((((((((((((..&..)))))))))))))-))))))	GAGCAGAGAGGUUUGGGGUUGU&CGAAUCUUAGACUUC-CUGUUC	1	0.00582991
miRN10	Unigene7465_All	--		411	434	425	-36.1	-25	0.692521	12.5	1-11,434-424;12-16,420-416;19-21,413-411	x-x,423-421[BULt];17-18,415-414[SIL]	(((..(((((...(((((((((((&)))))))))))---)))))..)))	GGAUAGUUCACCGGAGUUCGCCGG&CCGGUGGAUUU---UGAAUGUUCC	0	0.0488172
miRN6	Unigene18778_All	hypothetical protein PRUPE_ppa006002mg [Prunus persica]	Zinc finger CCCH domain-containing protein	948	969	960	-43.8	-32.1	0.732877	7.5	1-3,969-967;5-16,965-954;17-19,952-950	4-4,966-966[SIL];x-x,953-953[BULt];20-21,949-948[UP3]	..(((.((((((((((((.(((&))).))))))))))))-)))..	GCGGUGGCAGUGGCGGCGGCGG&CCGGCGUCGUCAUUGC-ACCAC	4	0.0489446
miRN28*	Unigene2906_All	Probable peptide/nitrate transporter At5g6268 [Arabidopsis thaliana], [Solanum lycopersicum]		730	750	741	-42.4	-29.7	0.700472	7	1-17,750-734	18-21,733-730[UP3]	....(((((((((((((((((&)))))))))))))))))....	UUUAUGUGAUGGUGGCGCCGG&CCGGCGUCAUCAUUGCACCAC	0	0.0496174
miRN28*	Unigene17046_All	L-ascorbate peroxidase T	APXT	1307	1328	1319	-42.4	-30.7	0.724057	6.5	1-3,1328-1326;5-13,1324-1316;15-16,1314-1313;17-21,1311-1307	4-4,1325-1325[SIL];14-14,1315-1315[SIL];x-x,1312-1312[BULt]	(((((.((.(((((((((.(((&))).))))))))).))-)))))	GUGGUGGCUGUGGUGGCGGCGG&CCGGCGUCAUCAUUGC-ACCAC	4	0.0408333
miRN28*	CL5352.Contig1_All	PREDICTED: calcium-dependent protein kinase 16-like [Solanum lycopersicum]	CDPKG	2056	2077	2068	-42.4	-30.7	0.724057	6.5	1-3,2077-2075;5-13,2073-2065;15-16,2063-2062;17-21,2060-2056	4-4,2074-2074[SIL];14-14,2064-2064[SIL];x-x,2061-2061[BULt]	(((((.((.(((((((((.(((&))).))))))))).))-)))))	GUGGUGGCUGUGGUGGCGGCGG&CCGGCGUCAUCAUUGC-ACCAC	4	0.0415736
miR398a	CL5239.Contig1_All	hypothetical protein VITISV_008818 [Vitis vinifera]	NRX	1681	1701	1692	-43.2	-37.1	0.858796	5	1-3,1701-1699;5-20,1697-1682	4-4,1698-1698[SIL];21-21,1681-1681[UP3]	.((((((((((((((((.(((&))).)))))))))))))))).	GAGGGGUGGCCUGAGAAGGUG&CAUGUUCUCAGGUCGCCCCUG	2	0.00526286
miR164d*	Unigene19457_All	predicted protein [Hordeum vulgare subsp. vulgare]	TIF	177	197	188	-39.7	-29	0.730479	5	1-5,197-193;7-12,191-186;14-21,184-177	6-6,192-192[SIL];13-13,185-185[SIL]	((((((((.((((((.(((((&))))).)))))).))))))))	GAUGGGGACGAAGGGAACGUG&CAUGUGCUCUUCUUCCCCAUC	1	0.0166387
miR164d*	CL2138.Contig2_All	PREDICTED: polyadenylate-binding protein 2-like [Fragaria vesca subsp. vesca]	PEXLP	38	59	50	-39.7	-33.5	0.843829	5	1-1,59-59;3-16,57-44;17-21,42-38	2-2,58-58[SIL];x-x,43-43[BULt]	(((((.((((((((((((((.(&).))))))))))))))-)))))	GAUGGAGGAAGAGGAGCACGAG&CAUGUGCUCUUCUUCC-CCAUC	4	0.0258895
miR164j*	Unigene2446_All	PREDICTED: proline-rich receptor-like protein kinase PERK8-like [Solanum lycopersicum]	PERK8	2205	2226	2216	-39.7	-27.3	0.687657	7.5	1-3,2226-2224;5-8,2222-2219;9-13,2217-2213;15-21,2211-2205	4-4,2223-2223[SIL];x-x,2218-2218[BULt];14-14,2212-2212[SIL]	(((((((.(((((.((((.(((&))).))))-))))).)))))))	GGUGGGGCAGAGGAAGUAGAUG&CAUGUGCU-CUUCUUCCCCAUC	1	0.054518
miR164j*	CL4700.Contig3_All	PREDICTED: squamosa promoter-binding-like protein 12-like [Solanum lycopersicum]	SPL12	176	199	187	-39.7	-32.4	0.816121	8.5	1-3,199-197;4-21,193-176	x-x,196-194[BULt]	((((((((((((((((((...(((&)))---))))))))))))))))))	GGUGGGGAAGAAGAGUAUGGAAUG&CAU---GUGCUCUUCUUCCCCAUC	2	0.0362634
miR164a	CL1816.Contig4_All	PREDICTED: eukaryotic translation initiation factor 3 subunit I-like [Glycine max]	TIF	1015	1035	1026	-42	-31.5	0.75	4.5	1-15,1035-1021;17-21,1019-1015	16-16,1020-1020[SIL]	(((((.(((((((((((((((&))))))))))))))).)))))	GGUGGUGAAGAUGGGUAUGUG&CAUGUGCCCAUCUUCCCCAUC	4	0.0138007
miR164n	CL1816.Contig3_All	PREDICTED: eukaryotic translation initiation factor 3 subunit I-like [Glycine max]	EIF3I	1168	1188	1179	-42	-31.5	0.75	4.5	1-15,1188-1174;17-21,1172-1168	16-16,1173-1173[SIL]	(((((.(((((((((((((((&))))))))))))))).)))))	GGUGGUGAAGAUGGGUAUGUG&CAUGUGCCCAUCUUCCCCAUC	2	0.0444454
miRN3a	CL1590.Contig5_All	unnamed protein product [Vitis vinifera]	AG	648	669	660	-34.7	-25	0.720461	6.5	2-8,668-662;10-21,660-649	1-1,669-669[UP5];9-9,661-661[SIL];22-22,648-648[UP3]	.((((((((((((.(((((((.&.))))))).)))))))))))).	CAGUGUCGUUGGAGCUAUGAUU&CAUCGUAGAUCUAAUGACACUA	3	0.011705
miRN5	CL5329.Contig2_All	PREDICTED: uncharacterized protein LOC101247862 [Solanum lycopersicum]	--	751	771	763	-39.3	-27.7	0.704835	8.5	1-8,771-764;11-19,762-754	9-10,763-763[AILq];20-22,753-751[UP3]	...(((((((((.-((((((((&))))))))..)))))))))...	GAUGGUGACGACA-GUCGUGUG&CACACGAUGAGUCGUCAUCUUG	3	0.0482172
miR393d	CL9636.Contig1_All	external rotenone-insensitive NADPH dehydrogenase [Solanum tuberosum]	NDB1	1080	1101	1091	-32.2	-26.6	0.826087	6	2-4,1100-1098;5-19,1096-1082	1-1,1101-1101[UP5];x-x,1097-1097[BULt];20-21,1081-1080[UP3]	..(((((((((((((((.(((.&.)))-)))))))))))))))..	AUUCCAAAGAGAUGGCAUUGAG&AUCA-UGCUAUCUCUUUGGAUU	2	0.0208858
miR394b*	Unigene21273_All	heat shock protein 70-1 [Nicotiana tabacum]	HSP	1291	1310	1301	-39.5	-29.2	0.739241	7.5	1-2,1310-1309;4-16,1307-1295	3-3,1308-1308[SIL];17-20,1294-1291[UP3]	....(((((((((((((.((&)).)))))))))))))....	GCCCGGCGGUAUGCCCGGCU&AGGUGGGCAUACUGCCAACU	4	0.00769072
miRN35a	Unigene9548_All	--	--	1087	1106	1097	-42.2	-33.7	0.798578	6	2-6,1105-1101;8-15,1099-1092;18-21,1090-1087	1-1,1106-1106[UP5];7-7,1100-1100[SIL];16-17,1091-1091[AILq]	((((.-((((((((.(((((.&.))))).))))))))..))))	GCUAG-UCCCAGCCGGAGCCG&AGGCUUGGGCUGGGAAAUAGC	2	0.0075486
miRN35b	Unigene9548_All	--	--	1087	1106	1097	-42.2	-33.7	0.798578	6	2-6,1105-1101;8-15,1099-1092;18-21,1090-1087	1-1,1106-1106[UP5];7-7,1100-1100[SIL];16-17,1091-1091[AILq]	((((.-((((((((.(((((.&.))))).))))))))..))))	GCUAG-UCCCAGCCGGAGCCG&AGGCUUGGGCUGGGAAAUAGC	2	0.0188545
miR319b*	CL59.Contig1_All	PREDICTED: UPF0553 protein-like [Solanum lycopersicum]	UPF0553	418	437	428	-39.6	-33.2	0.838384	3.5	1-17,437-421	18-20,420-418[UP3]	...(((((((((((((((((&)))))))))))))))))...	GCGGGGUUGAAGGAAGCUCU&AGAGCUUCCUUCAGCCCACU	2	0.00632475
miR172d*	CL6935.Contig1_All	AP2 transcription factor SlAP2d [Solanum lycopersicum] >gi|333123373|gb|AEF28822.1| AP2 transcription factor SlAP2d [Solanum lycopersicum]	AP2	614	634	625	-34.3	-35.3	1	1.5	1-21,634-614	NA	(((((((((((((((((((((&)))))))))))))))))))))	GUGCAGCAUCAUCAGGAUUCU&AGAAUCUUGAUGAUGCUGCAU	0	0.00045837
miR172d*	CL7473.Contig6_All	AP2 transcription factor SlAP2d [Solanum lycopersicum]	AP2	1516	1536	1527	-34.3	-35.3	1	1.5	1-21,1536-1516	NA	(((((((((((((((((((((&)))))))))))))))))))))	GUGCAGCAUCAUCAGGAUUCU&AGAAUCUUGAUGAUGCUGCAU	0	0.000916529
miR172d*	CL7473.Contig7_All	AP2 transcription factor SlAP2d [Solanum lycopersicum] >gi|333123373|gb|AEF28822.1| AP2 transcription factor SlAP2d [Solanum lycopersicum]	AP2	1563	1583	1574	-34.3	-35.3	1	1.5	1-21,1583-1563	NA	(((((((((((((((((((((&)))))))))))))))))))))	GUGCAGCAUCAUCAGGAUUCU&AGAAUCUUGAUGAUGCUGCAU	0	0.00137448
miR172d*	Unigene20548_All	PREDICTED: ethylene-responsive transcription factor RAP2-7-like [Vitis vinifera]	ERF	356	376	367	-34.3	-34.2	0.997085	2	1-20,376-357	21-21,356-356[UP3]	.((((((((((((((((((((&)))))))))))))))))))).	CUGCAGCAUCAUCAGGAUUCU&AGAAUCUUGAUGAUGCUGCAU	0	0.00274707
miR172d*	CL7425.Contig4_All	PREDICTED: casein kinase II subunit alpha, chloroplastic-like [Solanum lycopersicum]	CSK2P	550	570	561	-34.3	-25.7	0.749271	5	1-16,570-555	17-21,554-550[UP3]	.....((((((((((((((((&)))))))))))))))).....	GAAAUGCAUCAUCAAGAUUCU&AGAAUCUUGAUGAUGCUGCAU	0	0.0168205
miR172d*	Unigene25019_All	PREDICTED: ethylene-responsive transcription factor RAP2-7-like [Vitis vinifera]	ERF	714	734	725	-34.3	-35.3	1	1.5	1-21,734-714	NA	(((((((((((((((((((((&)))))))))))))))))))))	GUGCAGCAUCAUCAGGAUUCU&AGAAUCUUGAUGAUGCUGCAU	2	0.00252256
miR172j*	Unigene25019_All	PREDICTED: ethylene-responsive transcription factor RAP2-7-like [Vitis vinifera]	ERF	714	734	725	-34.3	-35.3	1	1.5	1-21,734-714	NA	(((((((((((((((((((((&)))))))))))))))))))))	GUGCAGCAUCAUCAGGAUUCU&AGAAUCUUGAUGAUGCUGCAU	0	0.000916529
miR172j*	CL7473.Contig7_All	AP2 transcription factor SlAP2d [Solanum lycopersicum]	AP2	1563	1583	1574	-34.3	-35.3	1	1.5	1-21,1583-1563	NA	(((((((((((((((((((((&)))))))))))))))))))))	GUGCAGCAUCAUCAGGAUUCU&AGAAUCUUGAUGAUGCUGCAU	2	0.00252256
miR172j*	CL7473.Contig6_All	AP2 transcription factor SlAP2d [Solanum lycopersicum]	AP2	1516	1536	1527	-34.3	-35.3	1	1.5	1-21,1536-1516	NA	(((((((((((((((((((((&)))))))))))))))))))))	GUGCAGCAUCAUCAGGAUUCU&AGAAUCUUGAUGAUGCUGCAU	2	0.00503875
miR172j*	CL6935.Contig1_All	AP2 transcription factor SlAP2d [Solanum lycopersicum] >gi|333123373|gb|AEF28822.1| AP2 transcription factor SlAP2d [Solanum lycopersicum]	AP2	614	634	625	-34.3	-35.3	1	1.5	1-21,634-614	NA	(((((((((((((((((((((&)))))))))))))))))))))	GUGCAGCAUCAUCAGGAUUCU&AGAAUCUUGAUGAUGCUGCAU	2	0.0100521
miR477a	Unigene35035_All	purine permease, putative [Ricinus communis] >gi|223550372|gb|EEF51859.1| purine permease, putative [Ricinus communis]	AZG2	404	424	415	-42.4	-37.6	0.886792	3	1-20,424-405	21-21,404-404[UP3]	.((((((((((((((((((((&)))))))))))))))))))).	AAGGAGCCUUUGAGGGGGAGU&ACUCUCCCUCAAGGGCUUCUG	3	0.00615826
miRN29b*	Unigene5295_All	PREDICTED: bifunctional protein FolD-like [Solanum lycopersicum]	C1-THF	647	668	658	-34.9	-24.1	0.690544	6.5	2-4,667-665;5-13,663-655;16-21,652-647	1-1,668-668[UP5];x-x,664-664[BULt];14-15,654-653[SIL]	((((((..(((((((((.(((.&.)))-)))))))))..))))))	GGGAAAGAAUGCCGUUGUGGUG&AAUC-CAACGGCAUCAUUUCUC	0	0.047429
miRN20	CL4465.Contig1_All	PREDICTED: probable serine/threonine-protein kinase At1g01540-like isoform 1 [Solanum lycopersicum]	Y1154	510	531	522	-37.9	-27.7	0.730871	6.5	2-6,530-526;8-12,524-520;14-22,518-510	1-1,531-531[UP5];7-7,525-525[SIL];13-13,519-519[SIL]	(((((((((.(((((.(((((.&.))))).))))).)))))))))	AGGCGGAGAGAUUACUCCCGUC&AACGGGUGUAGUGUUUUUGCCU	0	0.00967106

## Sheet: Table S7
Table S7. Significantly differentially expressed miRNAs (DeRgmiRNAs) in SP compared with NP R. glutinosa.
RgmiRNAs	NP1_CPM	NP2_CPM	NP3_CPM	NP4_CPM	NP5_CPM	NP6_CPM	SP1_CPM	SP2_CPM	SP3_CPM	SP4_CPM	SP5_CPM	SP6_CPM	NP_mean	SP_mean	log2(fc)	PValue	FDR	Significance
miR398c	5.23	5.8	5.56	4.39	4.58	4.22	4102.77	3156.66	3334.34	4111.69	3172.03	3421.5	4.96333	3549.83	9.4822	0	0
miR398b	5.23	5.8	5.56	4.39	4.58	4.22	4102.77	3156.66	3334.34	4111.69	3172.03	3421.5	4.96333	3549.83	9.4822	0	0
miR398a	0.49	0.72	0.34	0.68	0.57	0.55	358.78	280.98	292.97	375.43	296.63	308.62	0.558333	318.902	9.1578	1.37501e-287	3.28753e-286
miR398d	0.3	0.36	0.21	0.29	0.95	0.64	227.01	173.02	227.91	231.33	182.71	233.6	0.458333	212.597	8.8575	6.47513e-233	1.30997e-231
miR408	0.79	1.45	1.1	1.07	0.86	0.73	418.61	274.43	387.98	424.07	282.43	417.02	1	367.423	8.5213	0	0
miRN31c	0.18	0.07	0.07	0.39	0	0	25.16	23.66	23.54	23.29	22.72	27.42	0.118333	24.2983	7.6819	1.23592e-52	4.51454e-52
miRN31b	0.18	0.07	0.07	0.39	0	0	25.16	23.66	23.54	23.29	22.72	27.42	0.118333	24.2983	7.6819	1.23592e-52	4.51454e-52
miRN31a	0.18	0.07	0.07	0.39	0	0	25.16	23.66	23.54	23.29	22.72	27.42	0.118333	24.2983	7.6819	1.23592e-52	4.51454e-52
miR398d*	1.28	2.83	1.85	1.95	2.77	1.84	128.97	134.57	131.61	145.24	147.37	138.92	2.08667	137.78	6.045	0	0
miR827c*	5.78	6.45	6.39	6.33	5.82	5.05	115.18	135.42	136.32	107.33	137.27	142.8	5.97	129.053	4.4341	0	0
miR827b*	5.78	6.45	6.39	6.33	5.82	5.05	115.18	135.42	136.32	107.33	137.27	142.8	5.97	129.053	4.4341	0	0
miR827a*	5.78	6.45	6.39	6.33	5.82	5.05	115.18	135.42	136.32	107.33	137.27	142.8	5.97	129.053	4.4341	0	0
miR827c	10.88	14.49	11.54	10.43	11.54	10.56	244.34	215.06	242.68	244.58	217.42	243.43	11.5733	234.585	4.3412	0	0
miR827b	10.88	14.49	11.54	10.43	11.54	10.56	244.34	215.06	242.68	244.58	217.42	243.43	11.5733	234.585	4.3412	0	0
miR827a	10.88	14.49	11.54	10.43	11.54	10.56	244.34	215.06	242.68	244.58	217.42	243.43	11.5733	234.585	4.3412	0	0
miRN18	0.91	1.38	0.96	1.27	0.95	0.73	14.72	19.65	14.55	22.15	19.56	10.87	1.03333	16.9167	4.0331	2.60645e-53	9.93474e-53
miR399y	3.16	3.98	5.84	3.31	2.96	5.6	33.73	26.41	63.13	32.66	26.82	64.42	4.14167	41.195	3.3142	1.06145e-35	2.56111e-35
miR399l	3.16	3.98	5.84	3.31	2.96	5.6	33.73	26.41	62.92	32.66	26.82	64.42	4.14167	41.16	3.313	9.04707e-36	2.20313e-35
miR399f	3.16	3.98	5.84	3.31	2.96	5.6	33.73	26.41	62.92	32.66	26.82	64.42	4.14167	41.16	3.313	9.04707e-36	2.20313e-35
miR390g	2.61	3.69	2.68	2.73	3.34	3.76	21.43	16.48	24.82	25.12	13.88	25.87	3.135	21.2667	2.7621	5.62636e-54	2.27651e-53
miR390f	2.61	3.69	2.68	2.73	3.34	3.76	21.43	16.48	24.82	25.12	13.88	25.87	3.135	21.2667	2.7621	5.62636e-54	2.27651e-53
miR390b	2.61	3.69	2.68	2.73	3.34	3.76	21.43	16.48	24.82	25.12	13.88	25.87	3.135	21.2667	2.7621	5.62636e-54	2.27651e-53
miR390a	2.61	3.69	2.68	2.73	3.34	3.76	21.43	16.48	24.82	25.12	13.88	25.87	3.135	21.2667	2.7621	5.62636e-54	2.27651e-53
miR390e	2.61	3.77	2.68	2.73	3.34	3.76	21.43	16.48	24.82	25.12	13.88	26.13	3.14833	21.31	2.7589	2.31519e-53	8.95434e-53
miR390d	2.61	3.77	2.68	2.73	3.34	3.76	21.43	16.48	24.82	25.12	13.88	26.13	3.14833	21.31	2.7589	2.31519e-53	8.95434e-53
miR390c	2.61	3.77	2.68	2.73	3.34	3.76	21.43	16.48	24.82	25.12	13.88	26.13	3.14833	21.31	2.7589	2.31519e-53	8.95434e-53
miR399k	7.3	6.52	7.21	5.55	6.49	6.98	34.67	43.1	45.58	44.76	41.02	43.46	6.675	42.0983	2.6569	6.84076e-129	5.62225e-128
miR399i	7.3	6.52	7.21	5.55	6.49	6.98	34.67	43.1	45.58	44.76	41.02	43.46	6.675	42.0983	2.6569	6.84076e-129	5.62225e-128
miR399e	7.3	6.52	7.21	5.55	6.49	6.98	34.67	43.1	45.58	44.76	41.02	43.46	6.675	42.0983	2.6569	6.84076e-129	5.62225e-128
miR399v	7.36	6.52	7.21	5.55	6.49	6.98	34.67	43.1	45.58	44.76	41.02	43.72	6.685	42.1417	2.6562	2.75584e-128	2.07082e-127
miR399r	7.36	6.52	7.21	5.55	6.49	6.98	34.67	43.1	45.58	44.76	41.02	43.72	6.685	42.1417	2.6562	2.75584e-128	2.07082e-127
miR399o	7.36	6.52	7.21	5.55	6.49	6.98	34.67	43.1	45.58	44.76	41.02	43.72	6.685	42.1417	2.6562	2.75584e-128	2.07082e-127
miRN29b*	9.43	8.11	6.87	8.97	8.59	5.32	35.78	53.03	39.16	38.37	49.54	38.03	7.88167	42.3183	2.4247	6.75109e-44	2.04085e-43
miRN29a*	9.43	8.11	6.87	8.97	8.59	5.32	35.78	53.03	39.16	38.37	49.54	38.03	7.88167	42.3183	2.4247	6.75109e-44	2.04085e-43
miR399b	32.65	30.36	30.7	32.94	31.67	28.18	137.92	169.85	128.19	136.1	176.71	121.59	31.0833	145.06	2.2224	3.33553e-62	1.48685e-61
miRN29b	277.28	211.48	206.33	291.28	209.02	204.73	737.13	898.7	891.53	721.86	915.13	907.76	233.353	845.352	1.857	1.39377e-40	4.11866e-40
miRN29a	277.28	211.48	206.33	291.28	209.02	204.73	737.13	898.7	891.53	721.86	915.13	907.76	233.353	845.352	1.857	1.39377e-40	4.11866e-40
miR171l	6.63	5.65	4.81	4.48	6.3	6.33	20.5	23.03	21.4	19.18	17.36	21.47	5.7	20.49	1.8459	7.2468e-36	1.79803e-35
miR171h	6.63	5.65	4.81	4.48	6.3	6.33	20.5	23.03	21.4	19.18	17.36	21.47	5.7	20.49	1.8459	7.2468e-36	1.79803e-35
miR171g	6.63	5.65	4.81	4.48	6.3	6.33	20.5	23.03	21.4	19.18	17.36	21.47	5.7	20.49	1.8459	7.2468e-36	1.79803e-35
miR171f	6.63	5.65	4.81	4.48	6.3	6.33	20.5	23.03	21.4	19.18	17.36	21.47	5.7	20.49	1.8459	7.2468e-36	1.79803e-35
miR171d	6.63	5.65	4.81	4.48	6.3	6.33	20.5	23.03	21.4	19.18	17.36	21.47	5.7	20.49	1.8459	7.2468e-36	1.79803e-35
miR171c	6.63	5.65	4.81	4.48	6.3	6.33	20.5	23.03	21.4	19.18	17.36	21.47	5.7	20.49	1.8459	7.2468e-36	1.79803e-35
miRN9c	17.39	21.08	19.03	17.93	21.46	20.01	63.37	53.66	67.41	70.56	61.53	64.16	19.4833	63.4483	1.7033	8.61016e-87	5.3916e-86
miRN9b	17.39	21.08	19.03	17.93	21.46	20.01	63.37	53.66	67.41	70.56	61.53	64.16	19.4833	63.4483	1.7033	8.61016e-87	5.3916e-86
miRN9a	17.39	21.08	19.03	17.93	21.46	20.01	63.37	53.66	67.41	70.56	61.53	64.16	19.4833	63.4483	1.7033	8.61016e-87	5.3916e-86
miR399g	376.88	380.5	367.81	396.82	381.68	388.34	1231.78	1187.92	1206.75	1309.89	1235.11	1254.67	382.005	1237.69	1.696	3.64712e-159	5.04838e-158
miR399c	376.88	380.5	367.81	396.82	381.68	388.34	1231.78	1187.92	1206.75	1309.89	1235.11	1254.67	382.005	1237.69	1.696	3.64712e-159	5.04838e-158
miR166v*	29.13	35.36	33.38	27.19	36.35	35.62	106.24	77.32	98.23	99.79	82.36	96.49	32.8383	93.405	1.5081	7.31745e-46	2.26411e-45
miR166u*	29.13	35.36	33.38	27.19	36.35	35.62	106.24	77.32	98.23	99.79	82.36	96.49	32.8383	93.405	1.5081	7.31745e-46	2.26411e-45
miR166f*	29.13	35.36	33.38	27.19	36.35	35.62	106.24	77.32	98.23	99.79	82.36	96.49	32.8383	93.405	1.5081	7.31745e-46	2.26411e-45
miR166e*	29.13	35.36	33.38	27.19	36.35	35.62	106.24	77.32	98.23	99.79	82.36	96.49	32.8383	93.405	1.5081	7.31745e-46	2.26411e-45
miR166ae*	29.13	35.36	33.38	27.19	36.35	35.62	106.24	77.32	98.23	99.79	82.36	96.49	32.8383	93.405	1.5081	7.31745e-46	2.26411e-45
miR166ad*	29.13	35.36	33.38	27.19	36.35	35.62	106.24	77.32	98.23	99.79	82.36	96.49	32.8383	93.405	1.5081	7.31745e-46	2.26411e-45
miR7972b	54.3	49.56	45.95	52.04	42.93	48.02	137.36	137.95	135.46	138.16	125.91	143.83	48.8	136.445	1.4834	1.1491e-54	4.95432e-54
miR7972a	54.3	49.56	45.95	52.04	42.93	48.02	137.36	137.95	135.46	138.16	125.91	143.83	48.8	136.445	1.4834	1.1491e-54	4.95432e-54
miRN13	22.26	17.89	14.22	21.34	14.6	14.96	33.73	58.1	42.8	37.22	55.85	35.7	17.545	43.9	1.3232	1.47688e-09	2.85546e-09
miR403	97.84	63.97	63.88	96.57	61.53	65.92	154.51	220.13	165.42	135.65	218.37	173.84	74.9517	177.987	1.2477	2.97578e-09	5.59022e-09
miRN3f	6.38	4.78	4.95	5.55	5.15	5.23	8.2	13.31	10.7	11.65	12.94	10.35	5.34	11.1917	1.0675	8.19043e-08	1.44569e-07
miRN3e	6.38	4.78	4.95	5.55	5.15	5.23	8.2	13.31	10.7	11.65	12.94	10.35	5.34	11.1917	1.0675	8.19043e-08	1.44569e-07
miRN3d	6.38	4.78	4.95	5.55	5.15	5.23	8.2	13.31	10.7	11.65	12.94	10.35	5.34	11.1917	1.0675	8.19043e-08	1.44569e-07
miRN3b	6.38	4.78	4.95	5.55	5.15	5.23	8.2	13.31	10.7	11.65	12.94	10.35	5.34	11.1917	1.0675	8.19043e-08	1.44569e-07
miR166w*	88.6	108.89	106.74	90.34	116.29	111.27	234.09	178.94	202.02	240.7	186.5	223.51	103.688	210.96	1.0247	1.31825e-21	2.88917e-21
miR166s*	88.6	108.89	106.74	90.34	116.29	111.27	234.09	178.94	202.02	240.7	186.5	223.51	103.688	210.96	1.0247	1.31825e-21	2.88917e-21
miR166r*	88.6	108.89	106.74	90.34	116.29	111.27	234.09	178.94	202.02	240.7	186.5	223.51	103.688	210.96	1.0247	1.31825e-21	2.88917e-21
miR166k*	88.6	108.89	106.74	90.34	116.29	111.27	234.09	178.94	202.02	240.7	186.5	223.51	103.688	210.96	1.0247	1.31825e-21	2.88917e-21
miR166ab*	88.54	108.82	106.94	90.43	116.38	111.36	234.09	178.73	202.02	240.92	186.5	223.25	103.745	210.918	1.0236	1.99105e-21	4.32765e-21
miR166z*	88.54	108.82	106.94	90.53	116.48	111.64	234.09	178.94	202.02	241.15	186.5	223.25	103.825	210.992	1.023	2.35582e-21	4.99663e-21
miR166h*	88.54	108.82	106.94	90.53	116.48	111.64	234.09	178.94	202.02	241.15	186.5	223.25	103.825	210.992	1.023	2.35582e-21	4.99663e-21
miR166aa*	88.54	108.82	106.94	90.53	116.48	111.64	234.09	178.94	202.02	241.15	186.5	223.25	103.825	210.992	1.023	2.35582e-21	4.99663e-21
miRN26a	2360.48	2146.81	2060.69	2323.8	2076.51	2055.11	858.28	1010.67	923.84	877.14	994.34	895.6	2170.57	926.645	-1.228	3.47982e-64	1.63427e-63
miRN26b	2359.81	2146.08	2060	2323.12	2075.75	2054.56	857.34	1010.25	923.63	876.92	994.34	895.09	2169.89	926.262	-1.2281	3.89873e-64	1.79889e-63
miR5037	702.99	752.82	681.22	689.17	749.06	678.92	298.39	290.06	295.53	310.8	306.73	304.48	709.03	300.998	-1.2361	1.10375e-190	2.07348e-189
miR167f	65.43	76.65	58.52	61.59	79.18	63.81	29.26	25.56	33.6	26.49	28.72	27.42	67.53	28.5083	-1.2441	3.81732e-50	1.33861e-49
miR319p*	5.47	10.29	9.27	4.78	11.73	7.99	3.91	2.32	5.35	2.06	2.21	3.62	8.255	3.245	-1.347	8.0665e-08	1.44569e-07
miR319o*	5.47	10.29	9.27	4.78	11.73	7.99	3.91	2.32	5.35	2.06	2.21	3.62	8.255	3.245	-1.347	8.0665e-08	1.44569e-07
miR319h*	5.47	10.29	9.27	4.78	11.73	7.99	3.91	2.32	5.35	2.06	2.21	3.62	8.255	3.245	-1.347	8.0665e-08	1.44569e-07
miR319b*	5.47	10.14	10.23	6.43	13.55	10.28	3.91	1.9	5.99	2.74	2.52	2.85	9.35	3.31833	-1.4945	4.28531e-09	7.93688e-09
miR319a*	5.47	10.14	10.23	6.43	13.55	10.28	3.91	1.9	5.99	2.74	2.52	2.85	9.35	3.31833	-1.4945	4.28531e-09	7.93688e-09
miR2111d	17.09	20.21	19.85	19.39	17.36	19.28	5.96	5.92	5.99	6.85	6.63	4.92	18.8633	6.045	-1.6418	5.63127e-38	1.52683e-37
miR2111c	17.09	20.21	19.85	19.39	17.36	19.28	5.96	5.92	5.99	6.85	6.63	4.92	18.8633	6.045	-1.6418	5.63127e-38	1.52683e-37
miR2111b	17.09	20.21	19.85	19.39	17.36	19.28	5.96	5.92	5.99	6.85	6.63	4.92	18.8633	6.045	-1.6418	5.63127e-38	1.52683e-37
miR172l	42.02	42.38	38.94	39.76	39.11	40.3	9.51	11.41	13.91	12.79	13.88	14.23	40.4183	12.6217	-1.6791	9.35788e-72	5.35027e-71
miR172c	42.02	42.38	38.94	39.76	39.11	40.3	9.51	11.41	13.91	12.79	13.88	14.23	40.4183	12.6217	-1.6791	9.35788e-72	5.35027e-71
miR172m	42.02	42.31	38.67	39.76	39.11	40.12	9.51	11.41	14.12	12.33	13.88	13.97	40.3317	12.5367	-1.6858	1.91575e-71	1.072e-70
miR2111e*	17.09	20.21	20.06	19.39	17.27	19.46	5.78	5.49	6.21	6.17	6.63	4.92	18.9133	5.86667	-1.6888	5.78332e-39	1.65327e-38
miR172n	41.35	40.93	38.12	39.08	37.97	39.11	9.51	10.77	13.05	11.42	13.88	13.71	39.4267	12.0567	-1.7093	2.38861e-70	1.16334e-69
miR172i	41.35	40.93	38.12	39.08	37.97	39.11	9.51	10.77	13.05	11.42	13.88	13.71	39.4267	12.0567	-1.7093	2.38861e-70	1.16334e-69
miR172b	41.35	40.93	38.12	39.08	37.97	39.11	9.51	10.77	13.05	11.42	13.88	13.71	39.4267	12.0567	-1.7093	2.38861e-70	1.16334e-69
miR172a	41.35	40.93	38.12	39.08	37.97	39.11	9.51	10.77	13.05	11.42	13.88	13.71	39.4267	12.0567	-1.7093	2.38861e-70	1.16334e-69
miR172k	41.35	40.93	38.12	38.98	37.97	39.11	9.51	10.77	12.84	11.42	13.88	13.71	39.41	12.0217	-1.7129	1.28463e-70	6.75713e-70
miR172g	41.35	40.93	38.12	38.98	37.97	39.11	9.51	10.77	12.84	11.42	13.88	13.71	39.41	12.0217	-1.7129	1.28463e-70	6.75713e-70
miR172f	41.35	40.93	38.12	38.98	37.97	39.11	9.51	10.77	12.84	11.42	13.88	13.71	39.41	12.0217	-1.7129	1.28463e-70	6.75713e-70
miR172h	40.38	40.21	37.57	38.4	37.78	38.19	8.95	10.35	12.63	10.73	13.25	13.19	38.755	11.5167	-1.7507	6.81342e-73	4.07256e-72
miR164m	93.58	98.53	98.22	105.83	112.95	97.77	30.01	26.2	28.46	30.14	27.77	35.7	101.147	29.7133	-1.7673	4.35772e-136	3.952e-135
miR164l	93.58	98.53	98.22	105.83	112.95	97.77	30.01	26.2	28.46	30.14	27.77	35.7	101.147	29.7133	-1.7673	4.35772e-136	3.952e-135
miR164h	93.58	98.53	98.22	105.83	112.95	97.77	30.01	26.2	28.46	30.14	27.77	35.7	101.147	29.7133	-1.7673	4.35772e-136	3.952e-135
miR164g	93.58	98.53	98.22	105.83	112.95	97.77	30.01	26.2	28.46	30.14	27.77	35.7	101.147	29.7133	-1.7673	4.35772e-136	3.952e-135
miR164f	93.58	98.53	98.22	105.83	112.95	97.77	30.01	26.2	28.46	30.14	27.77	35.7	101.147	29.7133	-1.7673	4.35772e-136	3.952e-135
miR164b	93.58	98.53	98.22	105.83	112.95	97.77	30.01	26.2	28.46	30.14	27.77	35.7	101.147	29.7133	-1.7673	4.35772e-136	3.952e-135
miR164j	94.68	99.69	99.18	106.71	113.43	98.88	30.01	25.99	28.68	30.37	27.77	35.7	102.095	29.7533	-1.7788	1.6051e-140	1.83539e-139
miR164n*	94.68	99.76	99.18	106.71	113.52	98.88	30.01	25.99	28.68	30.37	27.77	35.7	102.122	29.7533	-1.7792	1.30303e-140	1.55772e-139
miR164d	94.68	99.76	99.18	106.71	113.52	98.88	30.01	25.99	28.68	30.37	27.77	35.7	102.122	29.7533	-1.7792	1.30303e-140	1.55772e-139
miR164a*	94.68	99.76	99.18	106.71	113.52	98.88	30.01	25.99	28.68	30.37	27.77	35.7	102.122	29.7533	-1.7792	1.30303e-140	1.55772e-139
miR479*	52.6	78.46	86.13	53.11	80.8	88.41	16.21	14.37	22.9	16.44	16.41	22.77	73.2517	18.1833	-2.0102	7.24148e-47	2.41077e-46
miR171n	52.11	78.1	85.17	52.62	80.32	87.03	16.03	13.73	22.04	16.21	15.46	22.25	72.5583	17.62	-2.0419	5.28667e-48	1.78256e-47
miR171m	52.11	78.1	85.17	52.62	80.32	87.03	16.03	13.73	22.04	16.21	15.46	22.25	72.5583	17.62	-2.0419	5.28667e-48	1.78256e-47
miR171e	52.11	78.1	85.17	52.62	80.32	87.03	16.03	13.73	22.04	16.21	15.46	22.25	72.5583	17.62	-2.0419	5.28667e-48	1.78256e-47
miR172j*	46.7	54.63	48.08	46.39	50.66	44.62	8.39	9.72	11.34	10.5	9.15	14.75	48.5133	10.6417	-2.1887	1.27482e-113	9.06156e-113
miR172d*	46.7	54.63	48.08	46.39	50.66	44.62	8.39	9.72	11.34	10.5	9.15	14.75	48.5133	10.6417	-2.1887	1.27482e-113	9.06156e-113
miR164j*	75.28	107.08	93.34	75.23	112.85	97.04	15.47	15	20.33	18.04	17.99	20.18	93.47	17.835	-2.3898	2.4165e-113	1.62959e-112
miR164d*	75.28	107.08	93.34	75.23	112.85	97.04	15.47	15	20.33	18.04	17.99	20.18	93.47	17.835	-2.3898	2.4165e-113	1.62959e-112
miR164n	113.28	142.36	144.17	116.45	145.96	136.61	20.5	16.9	22.9	27.86	20.51	20.18	133.138	21.475	-2.6322	6.91396e-181	1.13648e-179
miR164a	113.28	142.36	144.17	116.45	145.96	136.61	20.5	16.9	22.9	27.86	20.51	20.18	133.138	21.475	-2.6322	6.91396e-181	1.13648e-179
miR394i*	8.45	14.34	14.36	7.89	15.65	16.16	1.12	1.69	2.35	1.83	2.21	2.33	12.8083	1.92167	-2.7367	4.78418e-25	1.10372e-24
miR394b*	8.45	14.34	14.36	7.89	15.65	16.16	1.12	1.69	2.35	1.83	2.21	2.33	12.8083	1.92167	-2.7367	4.78418e-25	1.10372e-24
miR394h*	8.51	14.34	14.36	7.89	15.65	16.25	1.12	1.69	2.35	1.83	2.21	2.33	12.8333	1.92167	-2.7395	4.05002e-25	9.51031e-25
miR394g*	8.51	14.34	14.36	7.89	15.65	16.25	1.12	1.69	2.35	1.83	2.21	2.33	12.8333	1.92167	-2.7395	4.05002e-25	9.51031e-25
miR394a*	8.51	14.34	14.36	7.89	15.65	16.25	1.12	1.69	2.35	1.83	2.21	2.33	12.8333	1.92167	-2.7395	4.05002e-25	9.51031e-25
miR319i*	56.85	55.79	47.67	65.39	47.7	48.57	7.46	7.39	7.92	4.8	7.26	7.24	53.6617	7.01167	-2.9361	1.21932e-85	7.45769e-85
miR479	95.1	101.28	102.82	95.7	105.8	98.6	12.11	11.2	13.91	14.39	12.62	13.71	99.8833	12.99	-2.9428	3.0621e-272	6.7111e-271
miRN30*	31.19	38.18	34.48	26.41	41.12	31.77	0.93	1.06	0.64	0.69	0.63	0.52	33.8583	0.745	-5.5061	2.60332e-62	1.18047e-61
miR2111e	117.18	114.32	115.53	117.23	118.86	118.16	2.42	2.11	1.71	1.83	1.26	1.03	116.88	1.72667	-6.0809	2.47879e-177	3.83484e-176
miRN30	43.36	48.11	45.19	46.39	48.46	38.83	0.93	0.42	0.86	0.69	0.32	0.26	45.0567	0.58	-6.2795	2.29779e-67	1.09876e-66

## Sheet: Sheet S8
Table S8. Significantly differentially expressed genes (DeRgmiRNAs) in FA compared with NP R. glutinosa.
RgmiRNAs	NP1_CPM	NP2_CPM	NP3_CPM	NP4_CPM	NP5_CPM	NP6_CPM	FA1_CPM	FA2_CPM	FA3_CPM	FA4_CPM	FA5_CPM	FA6_CPM	NP_mean	FA_mean	log2(fc)	PValue	FDR
miRN18	0.91	1.38	0.96	1.27	0.95	0.73	8.85	11.66	8.3	9.6	12.86	9.25	1.03333	10.0867	3.2871	1.93142e-71	1.01593e-69
miR167h*	4.38	3.41	2.95	3.61	3.24	3.12	11.92	10.83	11.7	11.76	13.48	11.72	3.45167	11.9017	1.7858	1.97954e-75	1.30155e-73
miR167b*	4.38	3.41	2.95	3.61	3.24	3.12	11.92	10.83	11.7	11.76	13.48	11.72	3.45167	11.9017	1.7858	1.97954e-75	1.30155e-73
miR167a*	4.38	3.41	2.95	3.61	3.24	3.12	11.92	10.83	11.7	11.76	13.48	11.72	3.45167	11.9017	1.7858	1.97954e-75	1.30155e-73
miR482f	16.84	17.89	17.17	18.61	13.36	16.43	5.82	5.23	11.55	6.48	6.58	13.24	16.7167	8.15	-1.0364	0.023037	0.0322856
miR482b	16.84	17.89	17.17	18.61	13.36	16.43	5.82	5.23	11.55	6.48	6.58	13.24	16.7167	8.15	-1.0364	0.023037	0.0322856
miR482a	16.84	17.89	17.17	18.61	13.36	16.43	5.82	5.23	11.55	6.48	6.58	13.24	16.7167	8.15	-1.0364	0.023037	0.0322856
miR159c	24.08	37.31	32.63	25.53	37.49	34.7	16.38	13.22	15.4	17.59	14.64	16.11	31.9567	15.5567	-1.0386	1.54406e-06	3.44142e-06
miR827c	10.88	14.49	11.54	10.43	11.54	10.56	6.54	4.18	3.95	4.96	6.97	6.94	11.5733	5.59	-1.0499	0.00064484	0.0011571
miR827b	10.88	14.49	11.54	10.43	11.54	10.56	6.54	4.18	3.95	4.96	6.97	6.94	11.5733	5.59	-1.0499	0.00064484	0.0011571
miR827a	10.88	14.49	11.54	10.43	11.54	10.56	6.54	4.18	3.95	4.96	6.97	6.94	11.5733	5.59	-1.0499	0.00064484	0.0011571
miR171n	52.11	78.1	85.17	52.62	80.32	87.03	30.61	27.81	40.45	32.23	28.51	43.31	72.5583	33.82	-1.1013	0.000133933	0.000251602
miR171m	52.11	78.1	85.17	52.62	80.32	87.03	30.61	27.81	40.45	32.23	28.51	43.31	72.5583	33.82	-1.1013	0.000133933	0.000251602
miR171e	52.11	78.1	85.17	52.62	80.32	87.03	30.61	27.81	40.45	32.23	28.51	43.31	72.5583	33.82	-1.1013	0.000133933	0.000251602
miR479*	52.6	78.46	86.13	53.11	80.8	88.41	30.88	27.95	40.7	32.23	28.66	43.79	73.2517	34.035	-1.1058	0.000131305	0.000251602
miR394c	19.28	31.73	29.4	20.76	32.72	30.11	15.11	11.11	9.35	14.95	12.24	12.2	27.3333	12.4933	-1.1295	8.29134e-05	0.000161528
miR394f	18.49	30.65	28.5	20.27	31.19	28.92	14.18	10.88	9.1	14.31	11.78	11.96	26.3367	12.035	-1.1298	4.36929e-05	8.57555e-05
miR394e	18.49	30.65	28.5	20.27	31.19	28.92	14.18	10.88	9.1	14.31	11.78	11.96	26.3367	12.035	-1.1298	4.36929e-05	8.57555e-05
miR394d	18.49	30.65	28.5	20.27	31.19	28.92	14.18	10.88	9.1	14.31	11.78	11.96	26.3367	12.035	-1.1298	4.36929e-05	8.57555e-05
miR390e	2.61	3.77	2.68	2.73	3.34	3.76	1.65	1.01	1.7	1.2	1.55	1.52	3.14833	1.43833	-1.1302	0.00320138	0.00513392
miR390d	2.61	3.77	2.68	2.73	3.34	3.76	1.65	1.01	1.7	1.2	1.55	1.52	3.14833	1.43833	-1.1302	0.00320138	0.00513392
miR390c	2.61	3.77	2.68	2.73	3.34	3.76	1.65	1.01	1.7	1.2	1.55	1.52	3.14833	1.43833	-1.1302	0.00320138	0.00513392
miR390g	2.61	3.69	2.68	2.73	3.34	3.76	1.65	1.01	1.7	1.2	1.47	1.52	3.135	1.425	-1.1375	0.00290598	0.00474703
miR390f	2.61	3.69	2.68	2.73	3.34	3.76	1.65	1.01	1.7	1.2	1.47	1.52	3.135	1.425	-1.1375	0.00290598	0.00474703
miR390b	2.61	3.69	2.68	2.73	3.34	3.76	1.65	1.01	1.7	1.2	1.47	1.52	3.135	1.425	-1.1375	0.00290598	0.00474703
miR390a	2.61	3.69	2.68	2.73	3.34	3.76	1.65	1.01	1.7	1.2	1.47	1.52	3.135	1.425	-1.1375	0.00290598	0.00474703
miR394i	18.67	30.65	28.44	20.37	32.05	29.47	14.45	10.56	8.9	14.23	11.62	11.72	26.6083	11.9133	-1.1593	3.61901e-05	7.26565e-05
miR394b	18.67	30.65	28.44	20.37	32.05	29.47	14.45	10.56	8.9	14.23	11.62	11.72	26.6083	11.9133	-1.1593	3.61901e-05	7.26565e-05
miR394h	18.67	30.65	28.5	20.37	32.05	29.47	14.45	10.56	8.9	14.23	11.62	11.72	26.6183	11.9133	-1.1598	3.58573e-05	7.26565e-05
miR394g	18.67	30.65	28.5	20.37	32.05	29.47	14.45	10.56	8.9	14.23	11.62	11.72	26.6183	11.9133	-1.1598	3.58573e-05	7.26565e-05
miR394a	18.67	30.65	28.5	20.37	32.05	29.47	14.45	10.56	8.9	14.23	11.62	11.72	26.6183	11.9133	-1.1598	3.58573e-05	7.26565e-05
miR164n*	94.68	99.76	99.18	106.71	113.52	98.88	51.49	39.51	36.15	52.3	43.15	39.88	102.122	43.7467	-1.223	3.47963e-10	1.02825e-09
miR164d	94.68	99.76	99.18	106.71	113.52	98.88	51.49	39.51	36.15	52.3	43.15	39.88	102.122	43.7467	-1.223	3.47963e-10	1.02825e-09
miR164a*	94.68	99.76	99.18	106.71	113.52	98.88	51.49	39.51	36.15	52.3	43.15	39.88	102.122	43.7467	-1.223	3.47963e-10	1.02825e-09
miR164j	94.68	99.69	99.18	106.71	113.43	98.88	51.43	39.51	36.15	52.22	43.15	39.88	102.095	43.7233	-1.2234	3.0806e-10	9.4209e-10
miR164m	93.58	98.53	98.22	105.83	112.95	97.77	51.05	38.92	35.75	51.66	42.76	39.48	101.147	43.27	-1.225	4.03254e-10	1.05006e-09
miR164l	93.58	98.53	98.22	105.83	112.95	97.77	51.05	38.92	35.75	51.66	42.76	39.48	101.147	43.27	-1.225	4.03254e-10	1.05006e-09
miR164h	93.58	98.53	98.22	105.83	112.95	97.77	51.05	38.92	35.75	51.66	42.76	39.48	101.147	43.27	-1.225	4.03254e-10	1.05006e-09
miR164g	93.58	98.53	98.22	105.83	112.95	97.77	51.05	38.92	35.75	51.66	42.76	39.48	101.147	43.27	-1.225	4.03254e-10	1.05006e-09
miR164f	93.58	98.53	98.22	105.83	112.95	97.77	51.05	38.92	35.75	51.66	42.76	39.48	101.147	43.27	-1.225	4.03254e-10	1.05006e-09
miR164b	93.58	98.53	98.22	105.83	112.95	97.77	51.05	38.92	35.75	51.66	42.76	39.48	101.147	43.27	-1.225	4.03254e-10	1.05006e-09
miRN26b	2359.81	2146.08	2060	2323.12	2075.75	2054.56	883.21	855.29	965.32	869.52	851.94	946.09	2169.89	895.228	-1.2773	3.44508e-19	1.51009e-18
miRN26a	2360.48	2146.81	2060.69	2323.8	2076.51	2055.11	883.37	855.47	965.72	869.84	852.09	946.33	2170.57	895.47	-1.2774	3.42829e-19	1.51009e-18
miR5037*	87.99	78.9	75.21	87.61	80.99	75.83	31.1	33.55	36.15	29.59	33.85	34.54	81.0883	33.13	-1.2914	1.88591e-15	7.63066e-15
miR172j	32.84	31.37	27.75	30.4	31.1	31.49	12.53	12.16	11.65	13.52	12.78	12.04	30.825	12.4467	-1.3083	5.83063e-19	2.43406e-18
miR172e	32.84	31.37	27.75	30.4	31.1	31.49	12.53	12.16	11.65	13.52	12.78	12.04	30.825	12.4467	-1.3083	5.83063e-19	2.43406e-18
miR172d	32.84	31.37	27.75	30.4	31.1	31.49	12.53	12.16	11.65	13.52	12.78	12.04	30.825	12.4467	-1.3083	5.83063e-19	2.43406e-18
miRN16d	80.08	78.97	75.76	80.79	82.71	77.12	35.22	29.33	30.9	32.47	31.84	31.58	79.2383	31.89	-1.3131	7.21158e-28	4.74162e-27
miRN16c	80.08	78.97	75.76	80.79	82.71	77.12	35.22	29.33	30.9	32.47	31.84	31.58	79.2383	31.89	-1.3131	7.21158e-28	4.74162e-27
miRN16b	80.08	78.97	75.76	80.79	82.71	77.12	35.22	29.33	30.9	32.47	31.84	31.58	79.2383	31.89	-1.3131	7.21158e-28	4.74162e-27
miRN16a	80.08	78.97	75.76	80.79	82.71	77.12	35.22	29.33	30.9	32.47	31.84	31.58	79.2383	31.89	-1.3131	7.21158e-28	4.74162e-27
miR167f	65.43	76.65	58.52	61.59	79.18	63.81	20.99	22.67	27.1	21.03	26.03	31.42	67.53	24.8733	-1.4409	2.84705e-18	1.16996e-17
miR172l	42.02	42.38	38.94	39.76	39.11	40.3	15	12.94	13.45	15.35	13.17	14.83	40.4183	14.1233	-1.5169	2.91922e-37	7.67756e-36
miR172c	42.02	42.38	38.94	39.76	39.11	40.3	15	12.94	13.45	15.35	13.17	14.83	40.4183	14.1233	-1.5169	2.91922e-37	7.67756e-36
miR172m	42.02	42.31	38.67	39.76	39.11	40.12	15	12.99	13.35	15.35	13.09	14.76	40.3317	14.09	-1.5172	1.67824e-36	4.01252e-35
miR172n	41.35	40.93	38.12	39.08	37.97	39.11	14.67	12.48	13.3	15.27	12.4	14.44	39.4267	13.76	-1.5187	3.24443e-33	4.26643e-32
miR172i	41.35	40.93	38.12	39.08	37.97	39.11	14.67	12.48	13.3	15.27	12.4	14.44	39.4267	13.76	-1.5187	3.24443e-33	4.26643e-32
miR172b	41.35	40.93	38.12	39.08	37.97	39.11	14.67	12.48	13.3	15.27	12.4	14.44	39.4267	13.76	-1.5187	3.24443e-33	4.26643e-32
miR172a	41.35	40.93	38.12	39.08	37.97	39.11	14.67	12.48	13.3	15.27	12.4	14.44	39.4267	13.76	-1.5187	3.24443e-33	4.26643e-32
miR172k	41.35	40.93	38.12	38.98	37.97	39.11	14.62	12.34	13.3	15.11	12.4	14.44	39.41	13.7017	-1.5242	6.44073e-34	1.0587e-32
miR172g	41.35	40.93	38.12	38.98	37.97	39.11	14.62	12.34	13.3	15.11	12.4	14.44	39.41	13.7017	-1.5242	6.44073e-34	1.0587e-32
miR172f	41.35	40.93	38.12	38.98	37.97	39.11	14.62	12.34	13.3	15.11	12.4	14.44	39.41	13.7017	-1.5242	6.44073e-34	1.0587e-32
miR172h	40.38	40.21	37.57	38.4	37.78	38.19	14.29	12.25	12.85	14.79	12.16	14.28	38.755	13.4367	-1.5282	3.22291e-35	7.06355e-34
miR319i*	56.85	55.79	47.67	65.39	47.7	48.57	15.72	15.42	24.1	14.39	17.59	23.13	53.6617	18.3917	-1.5448	6.89897e-11	2.29675e-10
miR398d*	1.28	2.83	1.85	1.95	2.77	1.84	0.33	0.96	0.65	0.96	0.85	0.48	2.08667	0.705	-1.5655	0.000785299	0.00132393
miR408	0.79	1.45	1.1	1.07	0.86	0.73	0.38	0.18	0.4	0.08	0.46	0.48	1	0.33	-1.5995	0.0045788	0.00729833
miR399y	3.16	3.98	5.84	3.31	2.96	5.6	1.1	1.06	1.8	0.88	1.08	2.15	4.14167	1.345	-1.6226	2.93878e-05	6.13412e-05
miR399l	3.16	3.98	5.84	3.31	2.96	5.6	1.1	1.06	1.8	0.88	1.08	2.15	4.14167	1.345	-1.6226	2.93878e-05	6.13412e-05
miR399f	3.16	3.98	5.84	3.31	2.96	5.6	1.1	1.06	1.8	0.88	1.08	2.15	4.14167	1.345	-1.6226	2.93878e-05	6.13412e-05
miR477b	8.21	15.21	11.88	7.02	11.92	11.93	3.08	3.53	3.55	2.88	3.02	4.31	11.0283	3.395	-1.6997	2.39447e-12	8.07368e-12
miR477a	8.21	15.21	11.88	7.02	11.92	11.93	3.08	3.53	3.55	2.88	3.02	4.31	11.0283	3.395	-1.6997	2.39447e-12	8.07368e-12
miR164j*	75.28	107.08	93.34	75.23	112.85	97.04	34.78	30.52	17	39.83	31.14	18.5	93.47	28.6283	-1.7071	8.96462e-09	2.06466e-08
miR164d*	75.28	107.08	93.34	75.23	112.85	97.04	34.78	30.52	17	39.83	31.14	18.5	93.47	28.6283	-1.7071	8.96462e-09	2.06466e-08
miR172j*	46.7	54.63	48.08	46.39	50.66	44.62	16.27	11.2	13.65	16.23	13.94	15.39	48.5133	14.4467	-1.7476	1.63208e-44	5.36548e-43
miR172d*	46.7	54.63	48.08	46.39	50.66	44.62	16.27	11.2	13.65	16.23	13.94	15.39	48.5133	14.4467	-1.7476	1.63208e-44	5.36548e-43
miR477e	8.39	17.61	14.9	7.21	18.32	15.15	4.12	3.07	3.7	4.88	3.33	4.47	13.5967	3.92833	-1.7913	4.15591e-09	9.9364e-09
miR477d	8.39	17.61	14.9	7.21	18.32	15.15	4.12	3.07	3.7	4.88	3.33	4.47	13.5967	3.92833	-1.7913	4.15591e-09	9.9364e-09
miR477c	8.39	17.61	14.9	7.21	18.32	15.15	4.12	3.07	3.7	4.88	3.33	4.47	13.5967	3.92833	-1.7913	4.15591e-09	9.9364e-09
miRN30	43.36	48.11	45.19	46.39	48.46	38.83	14.12	12.53	11.7	14.39	9.37	11.64	45.0567	12.2917	-1.8741	3.91618e-35	7.92273e-34
miR394h*	8.51	14.34	14.36	7.89	15.65	16.25	3.24	3.76	2.65	3.84	3.56	2.71	12.8333	3.29333	-1.9623	1.2443e-13	4.42232e-13
miR394g*	8.51	14.34	14.36	7.89	15.65	16.25	3.24	3.76	2.65	3.84	3.56	2.71	12.8333	3.29333	-1.9623	1.2443e-13	4.42232e-13
miR394a*	8.51	14.34	14.36	7.89	15.65	16.25	3.24	3.76	2.65	3.84	3.56	2.71	12.8333	3.29333	-1.9623	1.2443e-13	4.42232e-13
miR394i*	8.45	14.34	14.36	7.89	15.65	16.16	3.19	3.76	2.65	3.84	3.56	2.71	12.8083	3.285	-1.9631	1.35353e-13	4.68391e-13
miR394b*	8.45	14.34	14.36	7.89	15.65	16.16	3.19	3.76	2.65	3.84	3.56	2.71	12.8083	3.285	-1.9631	1.35353e-13	4.68391e-13
miRN30*	31.19	38.18	34.48	26.41	41.12	31.77	8.79	7.39	7.65	8.8	8.75	9.89	33.8583	8.545	-1.9864	3.51018e-50	1.53863e-48
miR5037	702.99	752.82	681.22	689.17	749.06	678.92	138.64	156.4	169.59	146.83	154.63	181.37	709.03	157.91	-2.1667	4.54232e-136	1.19463e-133

## Sheet: Table S9
Table S9. Significantly differentially expressed genes (DeRgmiRNAs) in FO compared with NP R. glutinosa.
RgmiRNAs	NP1_CPM	NP2_CPM	NP3_CPM	NP4_CPM	NP5_CPM	NP6_CPM	FO1_CPM	FO2_CPM	FO3_CPM	FO4_CPM	FO5_CPM	FO6_CPM	NP_mean	FO_mean	log2(fc)	PValue	FDR
miRN18	0.91	1.38	0.96	1.27	0.95	0.73	8.9	12.74	11.6	12.74	9.17	10.8	1.03333	10.9917	3.411	3.17628e-60	6.42585e-59
miR394f	18.49	30.65	28.5	20.27	31.19	28.92	91.75	197.01	217.83	197.01	157.31	162.46	26.3367	170.562	2.6951	5.43498e-51	8.93375e-50
miR394e	18.49	30.65	28.5	20.27	31.19	28.92	91.75	197.01	217.83	197.01	157.31	162.46	26.3367	170.562	2.6951	5.43498e-51	8.93375e-50
miR394d	18.49	30.65	28.5	20.27	31.19	28.92	91.75	197.01	217.83	197.01	157.31	162.46	26.3367	170.562	2.6951	5.43498e-51	8.93375e-50
miR394i	18.67	30.65	28.44	20.37	32.05	29.47	89.25	193.05	215.25	193.05	153.26	161.28	26.6083	167.523	2.6544	1.51359e-48	2.08138e-47
miR394b	18.67	30.65	28.44	20.37	32.05	29.47	89.25	193.05	215.25	193.05	153.26	161.28	26.6083	167.523	2.6544	1.51359e-48	2.08138e-47
miR394h	18.67	30.65	28.5	20.37	32.05	29.47	89.25	193.05	215.25	193.05	153.26	161.28	26.6183	167.523	2.6539	1.74108e-48	2.08138e-47
miR394g	18.67	30.65	28.5	20.37	32.05	29.47	89.25	193.05	215.25	193.05	153.26	161.28	26.6183	167.523	2.6539	1.74108e-48	2.08138e-47
miR394a	18.67	30.65	28.5	20.37	32.05	29.47	89.25	193.05	215.25	193.05	153.26	161.28	26.6183	167.523	2.6539	1.74108e-48	2.08138e-47
miR394c	19.28	31.73	29.4	20.76	32.72	30.11	92.31	197.58	219.12	197.58	157.52	163.4	27.3333	171.252	2.6474	2.88797e-49	4.46786e-48
miR482e	6.75	6.23	6.73	7.8	6.01	7.07	40.87	25.76	24.81	25.76	23.87	12.91	6.765	25.6633	1.9235	4.88709e-25	2.47174e-24
miRN29b*	9.43	8.11	6.87	8.97	8.59	5.32	51.72	23.49	23.2	23.49	27.07	17.84	7.88167	27.8017	1.8186	4.28503e-17	1.39131e-16
miRN29a*	9.43	8.11	6.87	8.97	8.59	5.32	51.72	23.49	23.2	23.49	27.07	17.84	7.88167	27.8017	1.8186	4.28503e-17	1.39131e-16
miR390e	2.61	3.77	2.68	2.73	3.34	3.76	9.18	7.64	9.34	7.64	8.53	7.51	3.14833	8.30667	1.3997	6.71792e-20	2.4653e-19
miR390d	2.61	3.77	2.68	2.73	3.34	3.76	9.18	7.64	9.34	7.64	8.53	7.51	3.14833	8.30667	1.3997	6.71792e-20	2.4653e-19
miR390c	2.61	3.77	2.68	2.73	3.34	3.76	9.18	7.64	9.34	7.64	8.53	7.51	3.14833	8.30667	1.3997	6.71792e-20	2.4653e-19
miR390g	2.61	3.69	2.68	2.73	3.34	3.76	8.9	7.64	9.34	7.64	8.53	7.51	3.135	8.26	1.3977	7.03031e-20	2.4653e-19
miR390f	2.61	3.69	2.68	2.73	3.34	3.76	8.9	7.64	9.34	7.64	8.53	7.51	3.135	8.26	1.3977	7.03031e-20	2.4653e-19
miR390b	2.61	3.69	2.68	2.73	3.34	3.76	8.9	7.64	9.34	7.64	8.53	7.51	3.135	8.26	1.3977	7.03031e-20	2.4653e-19
miR390a	2.61	3.69	2.68	2.73	3.34	3.76	8.9	7.64	9.34	7.64	8.53	7.51	3.135	8.26	1.3977	7.03031e-20	2.4653e-19
miR398a	0.49	0.72	0.34	0.68	0.57	0.55	0.56	1.7	0.97	1.7	1.49	1.17	0.558333	1.265	1.1799	0.000826942	0.0014695
miRN9c	17.39	21.08	19.03	17.93	21.46	20.01	46.71	43.59	43.82	43.59	33.04	34.04	19.4833	40.7983	1.0663	8.06835e-47	8.16145e-46
miRN9b	17.39	21.08	19.03	17.93	21.46	20.01	46.71	43.59	43.82	43.59	33.04	34.04	19.4833	40.7983	1.0663	8.06835e-47	8.16145e-46
miRN9a	17.39	21.08	19.03	17.93	21.46	20.01	46.71	43.59	43.82	43.59	33.04	34.04	19.4833	40.7983	1.0663	8.06835e-47	8.16145e-46
miR403	97.84	63.97	63.88	96.57	61.53	65.92	295	146.91	125.99	146.91	117.66	90.85	74.9517	153.887	1.0378	5.10398e-06	1.05697e-05
miR398d*	1.28	2.83	1.85	1.95	2.77	1.84	1.39	0.85	1.29	0.85	0.85	0.7	2.08667	0.988333	-1.0781	0.0116569	0.0181406
miR164m	93.58	98.53	98.22	105.83	112.95	97.77	32.53	48.97	49.3	48.97	42.2	48.36	101.147	45.055	-1.1667	2.97142e-22	1.20228e-21
miR164l	93.58	98.53	98.22	105.83	112.95	97.77	32.53	48.97	49.3	48.97	42.2	48.36	101.147	45.055	-1.1667	2.97142e-22	1.20228e-21
miR164h	93.58	98.53	98.22	105.83	112.95	97.77	32.53	48.97	49.3	48.97	42.2	48.36	101.147	45.055	-1.1667	2.97142e-22	1.20228e-21
miR164g	93.58	98.53	98.22	105.83	112.95	97.77	32.53	48.97	49.3	48.97	42.2	48.36	101.147	45.055	-1.1667	2.97142e-22	1.20228e-21
miR164f	93.58	98.53	98.22	105.83	112.95	97.77	32.53	48.97	49.3	48.97	42.2	48.36	101.147	45.055	-1.1667	2.97142e-22	1.20228e-21
miR164b	93.58	98.53	98.22	105.83	112.95	97.77	32.53	48.97	49.3	48.97	42.2	48.36	101.147	45.055	-1.1667	2.97142e-22	1.20228e-21
miR164j	94.68	99.69	99.18	106.71	113.43	98.88	32.81	48.97	49.95	48.97	42.63	48.6	102.095	45.3217	-1.1716	6.82333e-23	3.20453e-22
miR164n*	94.68	99.76	99.18	106.71	113.52	98.88	32.81	48.97	49.95	48.97	42.63	48.6	102.122	45.3217	-1.172	6.25119e-23	2.98921e-22
miR164d	94.68	99.76	99.18	106.71	113.52	98.88	32.81	48.97	49.95	48.97	42.63	48.6	102.122	45.3217	-1.172	6.25119e-23	2.98921e-22
miR164a*	94.68	99.76	99.18	106.71	113.52	98.88	32.81	48.97	49.95	48.97	42.63	48.6	102.122	45.3217	-1.172	6.25119e-23	2.98921e-22
miR172n	41.35	40.93	38.12	39.08	37.97	39.11	16.68	16.98	18.05	16.98	13	15.26	39.4267	16.1583	-1.2869	5.41966e-28	3.03271e-27
miR172i	41.35	40.93	38.12	39.08	37.97	39.11	16.68	16.98	18.05	16.98	13	15.26	39.4267	16.1583	-1.2869	5.41966e-28	3.03271e-27
miR172b	41.35	40.93	38.12	39.08	37.97	39.11	16.68	16.98	18.05	16.98	13	15.26	39.4267	16.1583	-1.2869	5.41966e-28	3.03271e-27
miR172a	41.35	40.93	38.12	39.08	37.97	39.11	16.68	16.98	18.05	16.98	13	15.26	39.4267	16.1583	-1.2869	5.41966e-28	3.03271e-27
miR172h	40.38	40.21	37.57	38.4	37.78	38.19	16.13	16.7	17.72	16.7	12.79	15.03	38.755	15.845	-1.2904	1.15927e-28	7.62218e-28
miR172k	41.35	40.93	38.12	38.98	37.97	39.11	16.68	16.98	17.08	16.98	12.58	15.26	39.41	15.9267	-1.3071	1.80837e-28	1.10605e-27
miR172g	41.35	40.93	38.12	38.98	37.97	39.11	16.68	16.98	17.08	16.98	12.58	15.26	39.41	15.9267	-1.3071	1.80837e-28	1.10605e-27
miR172f	41.35	40.93	38.12	38.98	37.97	39.11	16.68	16.98	17.08	16.98	12.58	15.26	39.41	15.9267	-1.3071	1.80837e-28	1.10605e-27
miR172l	42.02	42.38	38.94	39.76	39.11	40.3	16.96	17.55	17.4	17.55	12.58	15.73	40.4183	16.295	-1.3106	1.37957e-29	9.80612e-29
miR172c	42.02	42.38	38.94	39.76	39.11	40.3	16.96	17.55	17.4	17.55	12.58	15.73	40.4183	16.295	-1.3106	1.37957e-29	9.80612e-29
miR172m	42.02	42.31	38.67	39.76	39.11	40.12	16.96	16.98	18.05	16.98	13	15.49	40.3317	16.2433	-1.3121	4.31334e-30	3.24117e-29
miR396g	75.4	52.38	52.89	70.94	48.18	55.82	25.02	17.55	19.01	17.55	18.54	20.19	59.2683	19.6433	-1.5932	2.79153e-17	9.29332e-17
miR396e	75.04	52.09	52.68	70.75	47.98	55.64	24.75	17.55	19.01	17.55	18.33	19.72	59.03	19.485	-1.5991	1.33374e-17	4.4971e-17
miR396d	75.04	52.09	52.68	70.75	47.98	55.64	24.75	17.55	19.01	17.55	18.33	19.72	59.03	19.485	-1.5991	1.33374e-17	4.4971e-17
miR396b	75.04	52.09	52.68	70.75	47.98	55.64	24.75	17.55	19.01	17.55	18.33	19.72	59.03	19.485	-1.5991	1.33374e-17	4.4971e-17
miR399k	7.3	6.52	7.21	5.55	6.49	6.98	3.34	1.7	2.58	1.7	1.71	1.64	6.675	2.11167	-1.6604	3.40661e-10	8.38138e-10
miR399i	7.3	6.52	7.21	5.55	6.49	6.98	3.34	1.7	2.58	1.7	1.71	1.64	6.675	2.11167	-1.6604	3.40661e-10	8.38138e-10
miR399e	7.3	6.52	7.21	5.55	6.49	6.98	3.34	1.7	2.58	1.7	1.71	1.64	6.675	2.11167	-1.6604	3.40661e-10	8.38138e-10
miR399v	7.36	6.52	7.21	5.55	6.49	6.98	3.34	1.7	2.58	1.7	1.71	1.64	6.685	2.11167	-1.6625	3.44178e-10	8.38138e-10
miR399r	7.36	6.52	7.21	5.55	6.49	6.98	3.34	1.7	2.58	1.7	1.71	1.64	6.685	2.11167	-1.6625	3.44178e-10	8.38138e-10
miR399o	7.36	6.52	7.21	5.55	6.49	6.98	3.34	1.7	2.58	1.7	1.71	1.64	6.685	2.11167	-1.6625	3.44178e-10	8.38138e-10
miR167h*	4.38	3.41	2.95	3.61	3.24	3.12	1.11	1.42	0.64	1.42	0.43	0.47	3.45167	0.915	-1.9154	6.57552e-07	1.42922e-06
miR167b*	4.38	3.41	2.95	3.61	3.24	3.12	1.11	1.42	0.64	1.42	0.43	0.47	3.45167	0.915	-1.9154	6.57552e-07	1.42922e-06
miR167a*	4.38	3.41	2.95	3.61	3.24	3.12	1.11	1.42	0.64	1.42	0.43	0.47	3.45167	0.915	-1.9154	6.57552e-07	1.42922e-06
miR172j*	46.7	54.63	48.08	46.39	50.66	44.62	10.84	15.57	13.21	15.57	10.02	9.86	48.5133	12.5117	-1.9551	5.65144e-65	1.23861e-63
miR172d*	46.7	54.63	48.08	46.39	50.66	44.62	10.84	15.57	13.21	15.57	10.02	9.86	48.5133	12.5117	-1.9551	5.65144e-65	1.23861e-63
miR164n	113.28	142.36	144.17	116.45	145.96	136.61	21.41	41.89	35.45	41.89	34.32	29.35	133.138	34.0517	-1.9671	1.12055e-43	1.01622e-42
miR164a	113.28	142.36	144.17	116.45	145.96	136.61	21.41	41.89	35.45	41.89	34.32	29.35	133.138	34.0517	-1.9671	1.12055e-43	1.01622e-42
miR479	95.1	101.28	102.82	95.7	105.8	98.6	21.41	27.74	27.39	27.74	21.74	24.89	99.8833	25.1517	-1.9896	1.02244e-107	5.37801e-106
miR399u	60.38	71.87	70.06	59.93	80.23	67.48	15.29	16.98	18.69	16.98	16.84	16.43	68.325	16.8683	-2.0181	4.4014e-81	1.44696e-79
miR399q	60.38	71.87	70.06	59.93	80.23	67.48	15.29	16.98	18.69	16.98	16.84	16.43	68.325	16.8683	-2.0181	4.4014e-81	1.44696e-79
miR399p	60.38	71.87	70.06	59.93	80.23	67.48	15.29	16.98	18.69	16.98	16.84	16.43	68.325	16.8683	-2.0181	4.4014e-81	1.44696e-79
miR319i*	56.85	55.79	47.67	65.39	47.7	48.57	23.91	11.04	9.02	11.04	9.38	8.22	53.6617	12.1017	-2.1487	6.78721e-21	2.62505e-20
miR5037	702.99	752.82	681.22	689.17	749.06	678.92	166.82	167.57	162.09	167.57	148.78	127.48	709.03	156.718	-2.1777	0	0
miRN26b	2359.81	2146.08	2060	2323.12	2075.75	2054.56	491.85	426.86	360.26	426.86	389.22	325.39	2169.89	403.407	-2.4273	7.5793e-120	4.98339e-118
miRN26a	2360.48	2146.81	2060.69	2323.8	2076.51	2055.11	491.85	426.86	360.58	426.86	389.65	325.39	2170.57	403.532	-2.4273	4.98132e-120	4.36696e-118
miR2111e*	17.09	20.21	20.06	19.39	17.27	19.46	3.89	2.83	3.87	2.83	1.71	2.11	18.9133	2.87333	-2.7186	6.72513e-37	5.35972e-36
miR164j*	75.28	107.08	93.34	75.23	112.85	97.04	8.06	14.15	15.47	14.15	16.84	13.38	93.47	13.675	-2.773	2.94223e-70	7.73806e-69
miR164d*	75.28	107.08	93.34	75.23	112.85	97.04	8.06	14.15	15.47	14.15	16.84	13.38	93.47	13.675	-2.773	2.94223e-70	7.73806e-69
miR2111d	17.09	20.21	19.85	19.39	17.36	19.28	3.89	2.26	3.87	2.26	1.71	2.11	18.8633	2.68333	-2.8135	1.05926e-37	8.70579e-37
miR2111c	17.09	20.21	19.85	19.39	17.36	19.28	3.89	2.26	3.87	2.26	1.71	2.11	18.8633	2.68333	-2.8135	1.05926e-37	8.70579e-37
miR2111b	17.09	20.21	19.85	19.39	17.36	19.28	3.89	2.26	3.87	2.26	1.71	2.11	18.8633	2.68333	-2.8135	1.05926e-37	8.70579e-37
miR2111e	117.18	114.32	115.53	117.23	118.86	118.16	12.51	8.49	8.7	8.49	9.38	7.51	116.88	9.18	-3.6704	6.62418e-180	8.7108e-178
miR394i*	8.45	14.34	14.36	7.89	15.65	16.16	0.56	1.13	1.29	1.13	0.64	0	12.8083	0.791667	-4.016	3.2785e-22	1.28694e-21
miR394b*	8.45	14.34	14.36	7.89	15.65	16.16	0.56	1.13	1.29	1.13	0.64	0	12.8083	0.791667	-4.016	3.2785e-22	1.28694e-21
miR394h*	8.51	14.34	14.36	7.89	15.65	16.25	0.56	1.13	1.29	1.13	0.64	0	12.8333	0.791667	-4.0189	2.96604e-22	1.20228e-21
miR394g*	8.51	14.34	14.36	7.89	15.65	16.25	0.56	1.13	1.29	1.13	0.64	0	12.8333	0.791667	-4.0189	2.96604e-22	1.20228e-21
miR394a*	8.51	14.34	14.36	7.89	15.65	16.25	0.56	1.13	1.29	1.13	0.64	0	12.8333	0.791667	-4.0189	2.96604e-22	1.20228e-21
miRN30*	31.19	38.18	34.48	26.41	41.12	31.77	0	0.85	1.29	0.85	0.43	0.47	33.8583	0.648333	-5.7066	1.94781e-45	1.89731e-44
miRN30	43.36	48.11	45.19	46.39	48.46	38.83	0.28	0.28	0.32	0.28	1.07	0.47	45.0567	0.45	-6.6457	1.85157e-47	2.11723e-46

## Sheet: Table S10
Table S10. Significantly differentially expressed genes (DeRgmiRNAs) in FAFO compared with NP R. glutinosa.
RgmiRNAs	NP1_CPM	NP2_CPM	NP3_CPM	NP4_CPM	NP5_CPM	NP6_CPM	FAFO1_CPM	FAFO2_CPM	FAFO3_CPM	FAFO4_CPM	FAFO5_CPM	FAFO6_CPM	NP_mean	FAFO_mean	log2(fc)	PValue	FDR
miRN18	0.91	1.38	0.96	1.27	0.95	0.73	9.38	6.81	6.8	9.79	12.65	9.1	1.03333	9.08833	3.1367	6.00676e-49	1.12841e-47
miR530f	11.01	9.42	9.27	11.79	7.92	8.54	46.92	48.05	44.08	54.52	47	56.94	9.65833	49.585	2.3601	2.67677e-64	7.82211e-63
miR530d	11.01	9.42	9.27	11.79	7.92	8.54	46.92	48.05	44.08	54.52	47	56.94	9.65833	49.585	2.3601	2.67677e-64	7.82211e-63
miR530c	11.01	9.42	9.27	11.79	7.92	8.54	46.92	48.05	44.08	54.52	47	56.94	9.65833	49.585	2.3601	2.67677e-64	7.82211e-63
miR482e	6.75	6.23	6.73	7.8	6.01	7.07	19.07	24.42	26.57	16.78	24.4	24.36	6.765	22.6	1.7402	4.93954e-31	4.47965e-30
miR394f	18.49	30.65	28.5	20.27	31.19	28.92	73.26	86.08	45.32	73.4	80.89	46.08	26.3367	67.505	1.3579	8.34941e-34	9.98134e-33
miR394e	18.49	30.65	28.5	20.27	31.19	28.92	73.26	86.08	45.32	73.4	80.89	46.08	26.3367	67.505	1.3579	8.34941e-34	9.98134e-33
miR394d	18.49	30.65	28.5	20.27	31.19	28.92	73.26	86.08	45.32	73.4	80.89	46.08	26.3367	67.505	1.3579	8.34941e-34	9.98134e-33
miR394i	18.67	30.65	28.44	20.37	32.05	29.47	73.26	85.68	43.67	71.3	80.44	46.37	26.6083	66.7867	1.3277	1.72374e-31	1.67905e-30
miR394h	18.67	30.65	28.5	20.37	32.05	29.47	73.26	85.28	43.88	71.65	80.44	46.37	26.6183	66.8133	1.3277	8.51953e-32	8.96254e-31
miR394g	18.67	30.65	28.5	20.37	32.05	29.47	73.26	85.28	43.88	71.65	80.44	46.37	26.6183	66.8133	1.3277	8.51953e-32	8.96254e-31
miR394b	18.67	30.65	28.44	20.37	32.05	29.47	73.26	85.68	43.67	71.3	80.44	46.37	26.6083	66.7867	1.3277	1.72374e-31	1.67905e-30
miR394a	18.67	30.65	28.5	20.37	32.05	29.47	73.26	85.28	43.88	71.65	80.44	46.37	26.6183	66.8133	1.3277	8.51953e-32	8.96254e-31
miR394c	19.28	31.73	29.4	20.76	32.72	30.11	73.26	86.48	45.32	73.05	80.89	46.08	27.3333	67.5133	1.3045	1.82952e-31	1.71844e-30
miR166v*	29.13	35.36	33.38	27.19	36.35	35.62	17.56	15.61	11.33	19.92	21.24	12.62	32.8383	16.38	-1.0034	7.16175e-11	2.19016e-10
miR166u*	29.13	35.36	33.38	27.19	36.35	35.62	17.56	15.61	11.33	19.92	21.24	12.62	32.8383	16.38	-1.0034	7.16175e-11	2.19016e-10
miR166f*	29.13	35.36	33.38	27.19	36.35	35.62	17.56	15.61	11.33	19.92	21.24	12.62	32.8383	16.38	-1.0034	7.16175e-11	2.19016e-10
miR166e*	29.13	35.36	33.38	27.19	36.35	35.62	17.56	15.61	11.33	19.92	21.24	12.62	32.8383	16.38	-1.0034	7.16175e-11	2.19016e-10
miR166ae*	29.13	35.36	33.38	27.19	36.35	35.62	17.56	15.61	11.33	19.92	21.24	12.62	32.8383	16.38	-1.0034	7.16175e-11	2.19016e-10
miR166ad*	29.13	35.36	33.38	27.19	36.35	35.62	17.56	15.61	11.33	19.92	21.24	12.62	32.8383	16.38	-1.0034	7.16175e-11	2.19016e-10
miR172h	40.38	40.21	37.57	38.4	37.78	38.19	16.65	23.22	17.72	18.52	17.62	13.5	38.755	17.8717	-1.1167	1.51581e-12	5.77765e-12
miR172k	41.35	40.93	38.12	38.98	37.97	39.11	16.95	23.62	18.13	18.87	17.62	13.79	39.41	18.1633	-1.1175	2.9387e-12	1.03748e-11
miR172g	41.35	40.93	38.12	38.98	37.97	39.11	16.95	23.62	18.13	18.87	17.62	13.79	39.41	18.1633	-1.1175	2.9387e-12	1.03748e-11
miR172f	41.35	40.93	38.12	38.98	37.97	39.11	16.95	23.62	18.13	18.87	17.62	13.79	39.41	18.1633	-1.1175	2.9387e-12	1.03748e-11
miR172n	41.35	40.93	38.12	39.08	37.97	39.11	16.95	23.62	18.13	18.87	17.62	13.79	39.4267	18.1633	-1.1181	2.99805e-12	1.03748e-11
miR172i	41.35	40.93	38.12	39.08	37.97	39.11	16.95	23.62	18.13	18.87	17.62	13.79	39.4267	18.1633	-1.1181	2.99805e-12	1.03748e-11
miR172b	41.35	40.93	38.12	39.08	37.97	39.11	16.95	23.62	18.13	18.87	17.62	13.79	39.4267	18.1633	-1.1181	2.99805e-12	1.03748e-11
miR172a	41.35	40.93	38.12	39.08	37.97	39.11	16.95	23.62	18.13	18.87	17.62	13.79	39.4267	18.1633	-1.1181	2.99805e-12	1.03748e-11
miR482h*	14.65	13.19	9.62	14.81	12.97	10.1	5.75	5.61	5.15	4.19	6.78	7.04	12.5567	5.75333	-1.126	9.39442e-05	0.000160437
miR482g*	14.65	13.19	9.62	14.81	12.97	10.1	5.75	5.61	5.15	4.19	6.78	7.04	12.5567	5.75333	-1.126	9.39442e-05	0.000160437
miR482d*	14.65	13.19	9.62	14.81	12.97	10.1	5.75	5.61	5.15	4.19	6.78	7.04	12.5567	5.75333	-1.126	9.39442e-05	0.000160437
miR482c*	14.65	13.19	9.62	14.81	12.97	10.1	5.75	5.61	5.15	4.19	6.78	7.04	12.5567	5.75333	-1.126	9.39442e-05	0.000160437
miR172l	42.02	42.38	38.94	39.76	39.11	40.3	16.95	23.22	18.54	18.87	18.08	14.38	40.4183	18.34	-1.14	2.46158e-13	9.66261e-13
miR172c	42.02	42.38	38.94	39.76	39.11	40.3	16.95	23.22	18.54	18.87	18.08	14.38	40.4183	18.34	-1.14	2.46158e-13	9.66261e-13
miR172m	42.02	42.31	38.67	39.76	39.11	40.12	16.95	23.22	18.54	18.87	18.08	14.09	40.3317	18.2917	-1.1407	2.81122e-13	1.08728e-12
miRN28	134.2	178.01	152.55	135.85	190.79	155.43	69.93	80.08	58.92	78.64	69.14	61.34	157.805	69.675	-1.1794	1.36857e-37	2.11726e-36
miR399y	3.16	3.98	5.84	3.31	2.96	5.6	2.72	2.4	1.03	2.1	1.81	0.59	4.14167	1.775	-1.2224	0.00434663	0.00617926
miR399l	3.16	3.98	5.84	3.31	2.96	5.6	2.72	2.4	1.03	2.1	1.81	0.59	4.14167	1.775	-1.2224	0.00434663	0.00617926
miR399f	3.16	3.98	5.84	3.31	2.96	5.6	2.72	2.4	1.03	2.1	1.81	0.59	4.14167	1.775	-1.2224	0.00434663	0.00617926
miR164n	113.28	142.36	144.17	116.45	145.96	136.61	51.77	66.46	40.38	65.01	71.4	41.97	133.138	56.165	-1.2452	6.86913e-24	5.31347e-23
miR164a	113.28	142.36	144.17	116.45	145.96	136.61	51.77	66.46	40.38	65.01	71.4	41.97	133.138	56.165	-1.2452	6.86913e-24	5.31347e-23
miRN26a*	456.42	276.1	254.62	448.76	261.58	257.34	118.37	119.31	180.25	111.49	119.3	161.43	325.803	135.025	-1.2708	0.000101962	0.000173006
miR5037*	87.99	78.9	75.21	87.61	80.99	75.83	36.03	26.42	32.55	33.55	33.89	37.27	81.0883	33.285	-1.2846	1.34939e-13	5.54514e-13
miRN16d	80.08	78.97	75.76	80.79	82.71	77.12	34.21	31.63	35.84	30.76	35.7	25.53	79.2383	32.2783	-1.2956	1.55507e-21	1.07627e-20
miRN16c	80.08	78.97	75.76	80.79	82.71	77.12	34.21	31.63	35.84	30.76	35.7	25.53	79.2383	32.2783	-1.2956	1.55507e-21	1.07627e-20
miRN16b	80.08	78.97	75.76	80.79	82.71	77.12	34.21	31.63	35.84	30.76	35.7	25.53	79.2383	32.2783	-1.2956	1.55507e-21	1.07627e-20
miRN16a	80.08	78.97	75.76	80.79	82.71	77.12	34.21	31.63	35.84	30.76	35.7	25.53	79.2383	32.2783	-1.2956	1.55507e-21	1.07627e-20
miR477e	8.39	17.61	14.9	7.21	18.32	15.15	5.15	6.01	3.71	6.29	4.97	4.4	13.5967	5.08833	-1.418	5.02025e-06	9.7802e-06
miR477d	8.39	17.61	14.9	7.21	18.32	15.15	5.15	6.01	3.71	6.29	4.97	4.4	13.5967	5.08833	-1.418	5.02025e-06	9.7802e-06
miR477c	8.39	17.61	14.9	7.21	18.32	15.15	5.15	6.01	3.71	6.29	4.97	4.4	13.5967	5.08833	-1.418	5.02025e-06	9.7802e-06
miR319i*	56.85	55.79	47.67	65.39	47.7	48.57	19.98	18.02	19.36	21.67	20.34	19.96	53.6617	19.8883	-1.432	2.96694e-14	1.57668e-13
miR2111e*	17.09	20.21	20.06	19.39	17.27	19.46	9.99	6.81	5.36	5.94	5.87	5.58	18.9133	6.59167	-1.5207	1.99418e-13	8.06876e-13
miR396g	75.4	52.38	52.89	70.94	48.18	55.82	19.37	24.02	19.98	21.32	18.08	21.13	59.2683	20.65	-1.5211	9.9142e-12	3.25929e-11
miR396e	75.04	52.09	52.68	70.75	47.98	55.64	19.37	24.02	19.57	20.97	18.08	20.55	59.03	20.4267	-1.531	5.08347e-12	1.69234e-11
miR396d	75.04	52.09	52.68	70.75	47.98	55.64	19.37	24.02	19.57	20.97	18.08	20.55	59.03	20.4267	-1.531	5.08347e-12	1.69234e-11
miR396b	75.04	52.09	52.68	70.75	47.98	55.64	19.37	24.02	19.57	20.97	18.08	20.55	59.03	20.4267	-1.531	5.08347e-12	1.69234e-11
miR2111d	17.09	20.21	19.85	19.39	17.36	19.28	9.69	6.81	5.15	5.94	5.87	5.58	18.8633	6.50667	-1.5356	6.51679e-14	2.8366e-13
miR2111c	17.09	20.21	19.85	19.39	17.36	19.28	9.69	6.81	5.15	5.94	5.87	5.58	18.8633	6.50667	-1.5356	6.51679e-14	2.8366e-13
miR2111b	17.09	20.21	19.85	19.39	17.36	19.28	9.69	6.81	5.15	5.94	5.87	5.58	18.8633	6.50667	-1.5356	6.51679e-14	2.8366e-13
miR172j*	46.7	54.63	48.08	46.39	50.66	44.62	13.32	20.82	14.21	16.08	15.82	16.44	48.5133	16.115	-1.59	6.78565e-34	9.39277e-33
miR172d*	46.7	54.63	48.08	46.39	50.66	44.62	13.32	20.82	14.21	16.08	15.82	16.44	48.5133	16.115	-1.59	6.78565e-34	9.39277e-33
miR167f	65.43	76.65	58.52	61.59	79.18	63.81	27.85	18.82	18.95	27.26	17.17	15.85	67.53	20.9833	-1.6863	6.31604e-39	1.0382e-37
miR2111e	117.18	114.32	115.53	117.23	118.86	118.16	30.88	33.23	36.46	36	39.31	33.75	116.88	34.9383	-1.7421	2.29294e-42	4.02029e-41
miR399u	60.38	71.87	70.06	59.93	80.23	67.48	15.74	23.22	18.33	24.12	24.4	16.73	68.325	20.4233	-1.7422	8.43213e-50	1.70588e-48
miR399q	60.38	71.87	70.06	59.93	80.23	67.48	15.74	23.22	18.33	24.12	24.4	16.73	68.325	20.4233	-1.7422	8.43213e-50	1.70588e-48
miR399p	60.38	71.87	70.06	59.93	80.23	67.48	15.74	23.22	18.33	24.12	24.4	16.73	68.325	20.4233	-1.7422	8.43213e-50	1.70588e-48
miR398d*	1.28	2.83	1.85	1.95	2.77	1.84	0.3	1.2	1.24	0.35	0	0.59	2.08667	0.613333	-1.7665	0.00605596	0.00856299
miR477b	8.21	15.21	11.88	7.02	11.92	11.93	4.24	4	2.27	2.1	3.62	2.94	11.0283	3.195	-1.7873	1.08677e-09	3.14089e-09
miR477a	8.21	15.21	11.88	7.02	11.92	11.93	4.24	4	2.27	2.1	3.62	2.94	11.0283	3.195	-1.7873	1.08677e-09	3.14089e-09
miR399k	7.3	6.52	7.21	5.55	6.49	6.98	2.12	2	2.68	0.7	1.81	1.76	6.675	1.845	-1.8551	8.00989e-08	1.96879e-07
miR399i	7.3	6.52	7.21	5.55	6.49	6.98	2.12	2	2.68	0.7	1.81	1.76	6.675	1.845	-1.8551	8.00989e-08	1.96879e-07
miR399e	7.3	6.52	7.21	5.55	6.49	6.98	2.12	2	2.68	0.7	1.81	1.76	6.675	1.845	-1.8551	8.00989e-08	1.96879e-07
miR399v	7.36	6.52	7.21	5.55	6.49	6.98	2.12	2	2.68	0.7	1.81	1.76	6.685	1.845	-1.8573	8.00801e-08	1.96879e-07
miR399r	7.36	6.52	7.21	5.55	6.49	6.98	2.12	2	2.68	0.7	1.81	1.76	6.685	1.845	-1.8573	8.00801e-08	1.96879e-07
miR399o	7.36	6.52	7.21	5.55	6.49	6.98	2.12	2	2.68	0.7	1.81	1.76	6.685	1.845	-1.8573	8.00801e-08	1.96879e-07
miR5037	702.99	752.82	681.22	689.17	749.06	678.92	184.97	168.96	160.89	183.84	150.03	161.13	709.03	168.303	-2.0748	5.53272e-129	1.4551e-126
miR164j*	75.28	107.08	93.34	75.23	112.85	97.04	19.68	24.82	12.98	18.87	20.79	11.74	93.47	18.1467	-2.3648	4.54353e-69	2.3899e-67
miR164d*	75.28	107.08	93.34	75.23	112.85	97.04	19.68	24.82	12.98	18.87	20.79	11.74	93.47	18.1467	-2.3648	4.54353e-69	2.3899e-67
miRN26b	2359.81	2146.08	2060	2323.12	2075.75	2054.56	348.75	411.59	406.85	352.65	408.51	396.52	2169.89	387.478	-2.4854	1.21856e-71	1.06827e-69
miRN26a	2360.48	2146.81	2060.69	2323.8	2076.51	2055.11	349.05	411.59	406.85	352.65	408.51	396.82	2170.57	387.578	-2.4855	1.16928e-71	1.06827e-69
miR394h*	8.51	14.34	14.36	7.89	15.65	16.25	0.91	2	1.44	1.4	3.62	1.17	12.8333	1.75667	-2.869	2.68511e-16	1.53518e-15
miR394g*	8.51	14.34	14.36	7.89	15.65	16.25	0.91	2	1.44	1.4	3.62	1.17	12.8333	1.75667	-2.869	2.68511e-16	1.53518e-15
miR394a*	8.51	14.34	14.36	7.89	15.65	16.25	0.91	2	1.44	1.4	3.62	1.17	12.8333	1.75667	-2.869	2.68511e-16	1.53518e-15
miR394i*	8.45	14.34	14.36	7.89	15.65	16.16	0.91	2	1.44	1.05	3.62	1.17	12.8083	1.69833	-2.9149	2.26922e-16	1.38792e-15
miR394b*	8.45	14.34	14.36	7.89	15.65	16.16	0.91	2	1.44	1.05	3.62	1.17	12.8083	1.69833	-2.9149	2.26922e-16	1.38792e-15
miR167h*	4.38	3.41	2.95	3.61	3.24	3.12	0	0.8	0.41	1.05	0.45	0	3.45167	0.451667	-2.934	6.02256e-07	1.20691e-06
miR167b*	4.38	3.41	2.95	3.61	3.24	3.12	0	0.8	0.41	1.05	0.45	0	3.45167	0.451667	-2.934	6.02256e-07	1.20691e-06
miR167a*	4.38	3.41	2.95	3.61	3.24	3.12	0	0.8	0.41	1.05	0.45	0	3.45167	0.451667	-2.934	6.02256e-07	1.20691e-06
miRN30	43.36	48.11	45.19	46.39	48.46	38.83	5.45	2.4	3.71	1.75	4.97	2.94	45.0567	3.53667	-3.6713	8.89082e-66	3.89714e-64
miRN30*	31.19	38.18	34.48	26.41	41.12	31.77	1.51	3.2	1.24	1.4	1.81	1.17	33.8583	1.72167	-4.2976	2.61863e-50	6.887e-49
